# Supplementary material for: A synthetic planar cell polarity system reveals localized feedback on Fat4-Ds1 complexes
Source: eLife. 2017 Aug 18;6:e24820. doi: 10.7554/eLife.24820 (PMC5576920; doi:10.7554/eLife.24820)
Supplement: Figure 2—source data 1. — The excel file contain two tabs corresponding to the two experimental sets. The rows include: IDs_xh are the Ds values for every cell in a batch, IFat_xh are the Fat values for every cell in a batch, IFatDsAccumulating_xh are the Fat and Ds values of cell that have accumulation boundaries, and IFatDsNonAccumulating_xh are Fat and Ds values for cells that share a Fat-Ds interface without accumulation. [file elife-24820-fig2-data1.xlsx]

## Sheet: fig 2
IDs_0h	IDs_1h	IDs_2h	IDs_3h	IDs_4h	IDs_5h	IDs_6h	IDs_7h	IDs_8h	IDs_9h	IDs_12h	IDs_20h	IFat_0h	IFat_1h	IFat_2h	IFat_3h	IFat_4h	IFat_5h	IFat_6h	IFat_7h	IFat_8h	IFat_9h	IFat_12h	IFat_20h	IFatDsAccumulating_0h		IFatDsAccumulating_1h		IFatDsAccumulating_2h		IFatDsAccumulating_3h		IFatDsAccumulating_4h		IFatDsAccumulating_5h		IFatDsAccumulating_6h		IFatDsAccumulating_7h		IFatDsAccumulating_8h		IFatDsAccumulating_9h		IFatDsAccumulating_12h		IFatDsAccumulating_20h		IFatDsNonAccumulating_0h
130.46	134.56	146.9	135.25	195.06	162.83	208.44	127.62	154.46	173.85	130.22	214.69	114.16	132.28	173.03	108.35	121.54	145.3	179.55	114.25	117.19	113.82	110.5	111.32	887.57	360.61	205.91	208.03	161.05	323	229.15	312.56	265.66	261.11	224.74	180.7	179.55	166.93	251.24	257.19	226.73	201.43	398.5	469.5	245.66	447.6	235.59	336.05	185.61	155.31
147.94	135.73	143.83	133.87	156.12	151.15	168.83	133.53	136.74	187.04	230.13	336.05	118.9	162.29	124.07	112.66	117.52	335.53	144.92	143.59	117.08	113.05	126.48	129.13	887.57	590.81	172.49	272.42	330.19	199.6	216.67	312.56	265.66	186.31	224.74	388.15	313.38	187.69	251.24	262.24	218.44	265.41	221.75	372.27	245.66	300.25	410.26	499.98	181.9	141.19
169.2	134.48	129.39	131.36	156.41	159.58	138.89	211.99	171.98	155.37	254.11	376.04	121.79	176.9	112.43	113.44	115.8	140.8	151.08	120.02	272.4	116.56	123.77	235.59	887.57	153.11	352.21	272.42	248.73	271.59	330.59	216.27	167.33	182.76	242.26	212.07	404.61	178.53	180.53	249.06	542.69	297.01	221.75	351.78	225.34	232.53	133.15	220.28	225.77	141.19
261.88	143.91	150.53	141.22	173.53	133.39	186.89	163.33	221.43	282.47	189.72	196.63	134.96	146.61	115.65	117.39	117.65	116.73	273.87	239.42	517.91	118.98	160.71	284.99	388.06	1693.4	289.97	271.03	360.23	248.33	368.13	234.38	212.07	207.04	316.27	388.15	197.97	290.83	238.43	246.49	542.69	576.14	256.79	253.41	252.54	211.64	238.42	478.77	127.94	142.5
195.63	161.46	155.19	142.61	158.02	129.9	136.45	130.13	173.03	173.1	145.79	172	148.16	156.5	136.41	115.78	117	113.77	121.65	113.28	155.07	123.34	115.15	222.41	388.06	881.28	279.35	151.34	198.12	248.33	293.12	237.06	291.38	209.76	316.27	336.05	367.36	181.28	226.8	177.45	542.69	245.76	270.83	339.93	160.78	329.88	401.74	1043.8	127.94	140.27
155.31	241.4	148.16	134.15	208.13	137.91	135.94	144.38	189.94	151.34	140.93	181.43	141.06	165.49	253.32	114.41	117.45	242.23	119.68	115.14	141.88	227.77	139.27	134.28	255.39	1693.4	353.79	285.77	228.43	248.33	387.45	224.41	291.38	261.44	177.1	194.47	449.94	322.97	243.27	170.74	452.03	265.41	210.36	357.77	160.78	342.39	313.6	261.87	127.94	145.34
146.96	208.03	130.18	131.2	176.8	152.4	135.29	152.03	163.8	163.12	260.09	168.29	185.61	158.87	115.7	114.76	118.85	264.47	118.71	115.69	118.81	134	121.89	117.56	977.58	2292.5	369.76	253.62	387.33	388.39	272.57	247.95	317.83	209.57	339.39	197.39	181.84	606.23	217.61	479.85	588.27	304.24	210.36	358.8	200.9	233.45	313.6	681.49	138.44	139.2
140	182.88	131.82	137.38	197.79	156.36	138.34	134.37	344.55	135.65	328.78	681.49	191.55	205.91	159.9	125.29	265.66	118.02	120.08	117.41	117.29	119.61	120.43	148.8	977.58	1693.4	369.76	271.03	283.04	260.61	457.29	192.4	397.56	214.11	552.83	197.39	563.39	422.06	247.43	249.06	588.27	576.14	273.23	304.2	200.9	539.43	229.56	682.42	127.74	131.18
138.61	174.23	134.3	154.58	150.65	187.5	263.2	139.42	216.12	136.21	472.85	740.52	246.15	304.81	175.72	129.23	559.81	149.86	121.45	118.15	119.09	117.83	159.12	238.1	803.81	2292.5	206.2	156.73	580.24	455.06	271.09	235.95	397.56	233.99	712.57	179.57	563.39	211.94	144.8	230.47	275.85	455.4	273.23	471.46	235.11	298.99	261.52	1252.3	127.74	137.26
134.76	140.96	138.64	157.7	140.84	192.26	159.9	144.41	297.01	247.3	282.76	384.25	274.15	126.74	291.07	147.2	296.96	118.96	115.41	133.76	125.06	123.23	151.74	276.9	268.1	257.77	549.28	372.25	325.18	239.04	271.09	231.94	397.56	257.27	399.19	227.13	328.76	243.12	220.58	259.33	275.85	183.22	253.29	449.19	289.22	177.59	206.94	478.77	127.74	138.62
132.96	134.55	149.75	140.31	149.13	208.78	357.84	173.63	245.76	166.68	374.57	154.89	420.17	118.79	178.62	139.44	316.02	117.98	118.31	220.76	136.18	117.2	245.66	149.91	201.39	661.44	560.9	223.37	466.15	260.61	267.27	209.58	397.56	268.62	848.76	205.04	328.76	288.17	212.15	325.97	275.85	165.28	244.58	283.6	289.22	208.86	201.16	1252.3	479.67	142.26
132.86	134.5	138.59	139.82	190.26	183.14	418.67	183.8	219.02	191.94	301.94	143.04	154.06	120.54	183.76	141.79	171.95	117.47	119.59	167.22	113.52	114.55	182.27	121.41	295.45	661.44	599.52	159.59	295.45	208.63	251.76	209.4	449.16	420.28	848.76	356.09	276.19	251.3	191.99	303.23	335.81	176.49	319.83	511.97	237.42	767.9	417.13	527.3	479.67	141.19
137.29	136.34	130.65	135.73	146.58	171.8	208.13	257.19	661.88	209.7	242.74	154.87	181.9	392.88	134.34	258.16	121.34	117.43	125.97	160.93	115.89	116.81	225.34	126.97	1213.3	174.9	493.29	205.21	792.35	297.54	410.16	601.37	219.58	420.28	259.82	237.58	276.19	201.25	404.8	184.11	285.42	176.49	339.68	365.48	175.68	153.74	344.91	726.43	141.85	141.94
141.19	144.92	160.88	141.22	152.69	153.88	136.94	262.24	320.08	469.5	233.45	313.1	245.29	233.64	457.94	200.67	120.67	128.2	121.51	184.74	115.51	175.54	177.72	260.66	1213.3	157.7	662.69	171.01	502.79	219.49	336.68	290.22	419.27	255.56	474.99	205.36	276.19	162.67	181.71	184.97	285.42	213.82	384.88	472.38	175.68	331.29	232.45	527.3	141.85	143.92
137.92	136.65	184.3	134.42	131.07	138.48	187.69	156.68	333.6	393.59	192.96	536.82	225.77	119.53	379.35	162.49	120.01	133.01	164.03	121.64	118.1	398.5	200.08	455.53	182.25	241.73	922.36	186.58	454.89	297.54	233.75	155.41	419.27	192.57	283.84	206.86	276.19	174.11	207.5	404.57	206.55	262.22	279.41	190.91	172.43	603.83	232.45	1043.8	141.85	139.2
137.89	133.97	145.88	131.4	167.32	270.11	217.08	148.75	162.01	340.86	261.63	290.3	116.89	123.56	508.73	142.46	548.39	130.33	313.38	169.84	116.78	116.02	252.54	199.9	207.2	186.24	358.06	208.29	212.13	211.07	509.43	220.12	386.69	420.28	582.73	256.32	540.07	186.77	478.12	243.61	444.84	524.3	504.57	252.1	246.61	493.72	367.02	723.4	161.48	145.67
137.81	140.9	129.46	135.97	144.45	155.72	158.72	140.23	148.35	147.11	149.19	157.74	117.18	140.43	133.49	140.49	482.51	119.81	198.67	117.53	115.3	118.96	124.1	148	202.96	172.01	261.81	171.53	251.48	172.24	464.86	601.37	342.11	233.99	195.28	152.68	420.89	270.47	478.12	388.94	157.52	280.41	386.64	635.41	384.97	369.5	367.02	511.29	132.09	141.94
153.33	146.9	129.58	157.03	154.13	150.21	151.76	151.21	165.29	148.3	342.39	153.62	120.98	229.86	132.09	155.06	132.51	117.83	323.54	152.35	122.14	158.11	116.8	148.4	202.96	300.41	320.73	228.44	251.48	206.32	329.94	345.92	430.08	218.53	332.98	185.13	748.03	429.41	478.12	167.31	346.15	283.01	249.3	267.57	384.97	650.47	367.02	387.09	132.09	139.2
142.5	177.23	135.83	153.38	159.01	135.81	138.65	153.57	140.52	184.63	211.64	221.6	114.8	172.16	115.14	212.26	123.46	113.19	135.82	119.09	117.8	127.06	160.49	274.47	348.8	174.43	158.35	176.29	541.08	168.32	747.26	345.92	430.18	442.89	364.11	259.59	201.27	242.19	453.67	338.52	346.15	268.83	252.14	233.89	384.97	554.29	259.3	327.71	147.62	208.81
135.46	138.81	168.54	136.94	257.02	181.11	199.95	148.96	148.02	239.13	447.6	174.7	127.94	127.3	120.87	427.78	169.94	118.6	114.11	114.26	120.66	119.13	203.96	198.83	363.26	154.29	141.61	271.04	541.08	166.51	747.26	223.24	422.15	256.27	242.42	199.7	222.84	255.76	453.67	358.88	148.5	268.83	252.14	287.95	267.68	493.72	241.76	245.32	147.62	178.42
145.34	135.21	133.54	134.43	202.66	180.7	168.36	153.34	219.78	284.07	246.97	220.28	129.9	115.15	114.84	218.83	297.87	137.3	153.62	138.8	114.09	119.05	119.98	190.71	215.18	187.21	411.07	271.04	698.85	404.55	747.26	202.28	593.36	181.47	466.49	189.73	483.41	270.47	148.45	209.92	179.06	262.22	292.55	179.84	267.68	441.02	163.2	308.19	147.62	195.63
133.56	136.55	127.84	128.93	143.88	146.85	178.32	152.63	328.53	372.27	157.5	257.87	116.17	114.03	112.24	130.6	238.28	224.74	126.82	125.99	129.43	138.18	171.27	152	315.61	194.9	312.81	326.49	184.85	404.55	220.01	254.53	370.95	242.79	476.68	299.26	483.41	328.13	264.37	209.92	176.21	272.62	193.2	373.33	201.9	421.47	163.2	312.58	147.62	172.38
134.42	138.57	162.07	138.41	143.54	135.79	155.73	250.11	201.43	259.97	206.82	499.98	223.21	117.7	161.05	135.68	156.79	249	119.43	251.24	144.04	221.75	160.78	303.28	244	160.41	212.27	238.28	233.99	361.41	576.68	232.12	1120.2	259.06	476.68	322.04	296.22	391.63	361.49	193.11	207.86	213.82	186.5	316.27	278.19	931.2	334.71	217.14	422.38	142.26
140.61	132.69	149.77	134.25	141.88	137.49	133.45	212.01	183.31	254.77	143.77	515.22	423.96	191.49	173.21	202.73	119.46	138.6	201.44	167.38	226.73	256.79	122.18	437.22	244	160.85	394.87	223.05	419.06	168.48	350.83	232.12	1120.2	281.76	232.45	199.7	476.84	203.74	214.03	324.29	196.97	344.23	283.3	179.84	278.19	493.72	334.71	158.31	160.1	155.31
133.16	115.55	144.47	129.24	179.28	161.5	133.9	130.28	151.43	129.79	153.08	419.66	146.21	114.67	122.11	309.32	224.7	119.54	230.7	112.64	291.32	111.11	121.57	169.53	757.5	194.9	317.22	147.67	500.45	361.41	211.99	166.02	199.28	249.13	199.31	434.65	476.84	242.19	358.42	272.56	161.92	248.45	291.34	316.27	297.68	407.21	531.88	585.4	160.1	178.42
131.7	134.7	117.03	132.63	261.11	330.68	132.81	195.28	143.1	112.8	283.24	349.78	126.65	121.78	108.15	505.67	156.87	114.56	112.46	180.53	275.48	105.02	115.65	135.95	757.5	403.78	498.2	159.55	270.96	177.02	365.4	210.07	167.13	198.87	338.92	312.42	350.39	182.1	473.43	213.49	202.66	179.59	241	268.1	297.68	648.28	531.88	216.25	160.1	152.54
132.23	135.58	109.24	144.05	136.9	335.56	174.49	201.78	148.65	253.41	139.77	161.85	138.44	118.64	104.97	120.49	114.72	112.85	111.06	115.32	218.44	122.52	114.4	119.22	309.96	403.78	302.95	157.83	304.53	188.04	180.63	303.78	167.13	226.84	334.75	195.36	407	177.33	200.55	268.72	308.43	255.25	366.61	355.76	297.68	533.79	388.58	216.25	190.14	152.54
139.2	183.24	131.49	133.02	154.57	135.84	136.43	139.05	185.79	315.81	317.31	385.65	120.43	242.47	110.05	176.58	132.45	111.65	112.23	128.67	198.25	163.13	120.84	123.75	493.24	199.37	294.52	256.94	380.69	395.92	180.63	285.98	380.16	204.81	705.4	296.41	491	195.86	337.27	268.72	443.15	295.11	206.45	246.17	192.99	408.42	433.01	598.86	131.54	139.45
143.92	165.78	144.59	160.14	165.2	156.46	187.26	151.9	157.56	138.01	298.99	391.99	123.48	128.37	432.88	226.8	118.03	113.73	149.94	128.42	176.08	114.02	174.55	125.46	493.24	200.46	452.24	194.52	439.52	417.3	276.78	285.98	552.46	208.19	705.4	337.84	447.81	276.01	187.92	287.3	443.15	283.01	469.31	357.9	232.63	169.69	433.01	668.6	131.54	153.33
131.18	129.9	130.34	139.17	167.08	255.09	149.55	157.21	142.99	259.14	224.46	185.4	113.34	166.65	116.03	142.55	127.29	176.89	251.63	124.54	132.77	107.95	200.9	121.41	347.04	219.52	264.15	136.68	439.52	395.92	474.9	147.12	175.83	175.9	201.73	240.85	447.81	208.56	187.92	416.49	261.49	263.47	388.09	363.77	232.63	180.77	365.55	511.69	201.17	159.81
138.62	143.49	134.68	166.02	238.15	198.54	136.2	133.63	178.05	276.73	637.58	249.43	115.45	356.06	120.09	229.15	118.69	186.97	217.82	117.51	122.23	121.89	119.09	123.14	166.96	235.78	264.15	137.79	328.34	417.3	686.72	160.61	271.1	472.96	368.77	277.52	240.7	306.59	249.09	300.36	261.49	272.62	328.15	156.12	516.66	650.47	295.56	289.03	201.17	144.23
119.13	133.78	150.25	137.58	153.09	185.51	135.68	164.88	321.39	314.2	154.4	488.26	108.96	121.7	180.84	118.67	121.14	120.66	141.88	116.21	124.02	133.65	118.43	122.94	291.14	188.55	416.18	277.53	328.34	185.18	176.67	237.72	401.12	230.48	368.77	269.89	240.7	321.58	230.3	268.72	174.94	299.17	264.91	183.49	516.66	761.2	225.73	321.54	201.17	145.67
134.02	114.16	138.61	145.88	152.87	163.98	139.44	176.16	176.64	140.96	234.3	361.09	175.36	260.4	118.03	115.09	123.52	137.07	119.32	238.43	117.75	114.84	120.36	118.29	291.14	182.57	416.18	155.55	211.76	232.29	321.05	172.93	342.24	188.1	243.85	225.96	174.84	233.11	230.3	294.03	311.2	230.93	264.91	356.11	516.66	541.41	225.73	243.57	642.81	159.81
155.18	157.34	153.88	144.98	145.54	207.6	136.46	128.81	237.21	146.15	300.25	211.29	118.5	119.05	128.21	116.93	120.62	117.49	121.81	143.1	115.01	120.94	147.83	115.28	443.99	258.61	240.08	277.53	354.36	232.29	321.05	160.53	179.4	179.18	150.1	231.09	174.84	334.73	371.04	265.76	419.88	253.56	264.91	934.33	516.66	397.95	230.81	1002.8	180.6	200.41
151.6	146.83	134.14	133.03	152.25	148.55	148	180.85	191.88	151.79	240.7	285.74	364.25	124.5	169.5	120.69	170.81	114.48	206.12	226.8	111.06	118.93	235.11	121.33	288.53	200.6	158.47	344.08	354.36	147.13	288.51	244.38	203.6	228.93	262.05	262.72	515.3	160.17	343.07	356.08	419.88	385.08	434.51	201.46	272.12	770.48	230.81	648.97	254.62	170.17
134.27	137.34	138.07	143.2	164.13	164.98	138.96	137.09	150.96	225.54	329.88	239.5	115.8	127.53	143.1	124.56	498.54	113.99	119.57	114.52	113.49	117.75	114.54	127.27	288.53	237.18	542.64	180.28	232.22	271.28	288.51	141.35	319.85	276.3	262.05	290.96	175.8	536.62	343.07	468.95	193.77	414.31	434.49	682.48	235.28	648.28	230.81	695.74	254.62	142.26
144.18	138.69	138.46	134.2	137.04	136.18	166.93	157.13	169.58	238.39	127.55	260.4	116.1	116.8	120.81	107.68	123.19	116.13	126.4	118.26	115.3	122.99	113.61	136.32	615.89	164.51	432.84	154.67	301.76	260.63	343.19	175.03	222.88	411.95	574.36	296.41	411.03	261.77	234.24	430.36	193.77	168.39	434.49	517.27	456.27	541.41	230.81	653.84	367.13	158.57
138.98	144.82	132.58	312.56	182.54	175.53	158.5	177.45	201.02	181.05	184.53	275.74	122.08	154.34	151.93	167.85	121.03	127.47	121.25	138.04	116.2	112.2	161.49	106.45	153.11	198.58	404.38	197.79	170.87	145.73	343.19	1030	188.98	399.71	218.86	237.65	844.47	203	300.82	215.06	308.35	1071	583.82	512.07	456.27	761.2	276.02	652.35	155.58	142.26
133.74	186.99	323	148.84	151.59	196.91	155.45	178.19	137.37	253.15	208.86	549.94	124.72	462	141.01	136.4	265	160.87	132.37	129.7	111.25	153.94	182.17	135.27	322.77	200.6	242.1	180.67	361.3	212.5	230.26	1030	236.11	399.71	387.27	266.72	844.47	276.01	300.82	187	327.72	392.21	583.82	249.17	149.82	448.41	172.51	583.96	155.58	200.41
140.27	146.22	144	113.45	142.53	142.44	165.6	139.08	156.74	239.24	168.1	438.63	117.33	178.04	133.05	109.59	113.85	195.17	116.97	117.91	112.56	126.94	145.28	410.26	455.07	168.19	248.44	178.8	247.45	185.46	245.17	1030	178.82	399.71	245.57	314.59	459.66	227.7	207.91	383.4	339.56	179.45	670.94	249.17	158.94	554.97	193.37	1002.8	177.93	170.17
128.34	136.06	160.56	133.6	139.74	133.78	131.36	168.87	129.4	220.52	299.08	147.97	112.63	121.46	120.36	564.01	120.94	108.25	113.56	152.57	109.05	117.9	118.04	133.15	474.08	171.05	505.31	154.05	342.08	205.37	150.13	244.38	185.63	390.32	215.88	284.02	205.92	192.19	521.41	405.37	339.56	392.21	226.06	434.21	178.69	512.03	180.89	390.23	152.47	139.45
134.06	135.61	138.46	133.39	219.39	178.9	136.62	246.49	160.7	239.59	181.33	269.22	118.66	323.6	118.98	116.94	117.73	164.9	120.15	165.1	153.93	118.99	128.05	238.42	220.27	174.06	232.53	253.49	418.74	189.39	651.55	236.17	185.63	399.71	215.88	339.96	734.54	469.28	228.19	405.37	262.59	316.1	313.36	294.07	140.93	346.11	396.82	316.7	189.02	156.73
135.78	139.88	125.36	140.73	137.9	162.54	182.72	486.67	161.56	351.78	150.71	211.51	114.51	129.85	118.12	119.65	121.1	117.57	123.27	115.33	150.97	116.11	120.63	120.57	436.73	307.23	210.67	199.39	418.74	165.55	259.22	144.84	135.5	356.94	443.05	236.42	571.06	224.97	353.45	419.85	275.9	593.37	258.41	474.08	300.4	515.45	396.82	241.42	149.02	140.82
137.01	139.34	156.89	122.49	138.79	187.19	140.05	197.82	125.84	168.34	291.28	212.19	479.67	118.25	214.69	110.97	150.69	119.16	309.33	243.27	109.44	256.97	114.93	238.38	200.82	259.83	299.35	430.4	170.61	177.13	291.54	245.69	341.05	230.93	244.95	356.16	209.69	469.28	237.82	309.82	192.46	336.93	340.38	210.89	300.4	310	332.73	944.42	149.02	138.12
142.12	134.06	144.92	132.31	143.31	138.98	142.53	225.11	148.35	143.59	283.32	262.25	141.85	127.66	116.48	155.63	469.77	114.68	396.83	140.83	142.24	136.08	116.31	114.74	200.82	351.5	890.64	506.8	384.02	978.44	151.85	663.27	228.6	181.5	135.2	212.02	252.36	157.83	237.82	179.73	263.08	561.3	340.38	196.52	238.13	468.66	341.4	305.44	149.02	158.57
140.2	142.15	173.79	166.59	489.32	182.44	275.05	249.06	139.02	171.12	140.38	164.62	203.6	128.77	309.08	116.95	136.47	117.59	124.7	200.26	113.72	124.97	116.78	161.2	291.42	174.01	890.64	179.72	384.02	323.33	388.18	663.27	253.18	147.26	293.53	848.71	252.36	421.46	237.82	320.54	216.28	336.93	220.48	474.08	238.13	429.44	341.4	653.77	134.04	200.41
172.38	141.45	140.28	132.05	185.28	323.79	141.05	306.03	143.15	153.69	232.53	147.99	125.84	138.14	125.28	166.52	110.87	120.27	294.98	121.43	111.07	125.28	142.09	138.39	332.94	222.44	173.81	195.71	447.77	272.7	366.6	663.27	253.18	194.73	444.09	354.9	252.36	536.62	229.5	270.52	216.28	380.98	250.55	476.04	301.03	346.11	578.89	1284.6	188.16	141.94
135.75	144.23	142.43	151.8	310.14	161.39	154.4	147.43	265.41	142.14	738.61	242.17	161.48	121.46	143.26	119.77	122.1	116.3	668.95	132.2	243.14	116.65	127.67	152.71	155.83	510.63	427.33	196.16	447.77	239.9	329.37	208.09	227.01	235.38	444.09	848.71	196.46	289.09	180.03	285.05	352.33	510.54	214.05	217.02	241.97	752.57	469.94	600.25	188.16	151.03
135.73	137.41	164.67	130.53	142.18	176.48	131.88	187.61	138.4	177.57	312.99	321	132.09	336.86	313.61	161.54	463.82	127.24	114.71	120.46	118.17	119.12	133.49	118.04	413.87	179.67	226.62	430.4	155.27	185.52	336.9	379.66	151.84	225.71	268.6	493.07	196.46	229.34	156.9	230.81	352.33	410.43	214.05	384.71	241.97	515.45	469.94	269.7	188.16	156.73
137.26	120.46	156.71	147.16	132.36	168.9	143.39	330.5	217.35	369.55	229.35	209.78	119.57	125.48	208.06	115.81	118.13	114.35	133.15	131.2	135.42	120.21	289.22	301.12	541.5	173.58	360.49	211.2	415.88	272.7	160.11	174.82	205.82	314.5	253.55	149.49	356.56	291.71	350.87	285.05	301.28	561.3	678.12	515.07	484.98	326.54	321.76	363.72	179.01	152.54
165.41	143.46	181.18	135.63	177.81	136.29	200.84	174	181.83	146.62	199.94	388.42	147.62	123.19	140.91	307.11	116.91	119.07	119.18	217.61	187.33	122.31	120.23	121.72	173.99	351.56	222.01	176.47	418.69	282.08	177.02	349.13	416.69	337.96	253.55	168.29	356.56	196.48	272.92	437.72	273.59	410.43	678.12	366.38	484.98	566.15	381.52	666.24	139.39	152.46
123.43	154.64	130.94	131.79	141.34	157.28	206.34	180.63	405.07	142.23	446.19	207.62	108.91	215.9	162.19	175.26	115.73	119.84	144.62	133.85	542.69	118.62	147.14	216.1	798.87	166.44	219.18	269	227.33	334.1	444.4	251.59	143.93	197.06	448.93	197.62	327.98	309.13	339.4	465.77	273.59	198.33	393.83	544.28	484.98	468.66	416.73	558.89	437.93	158.57
135.57	176.34	131.89	149.26	265.37	160.1	160.81	525.84	164.87	193.23	342.75	313.8	422.38	154.87	114.88	163.5	120.53	137.76	117.45	124.84	151.2	327.41	122.58	115.19	538.91	233.23	197.64	269	572.88	157.23	444.4	154.57	159.2	582.17	193.72	191	465.68	357.64	261.54	512.3	273.59	250.38	393.83	429.71	264.9	368.15	314.33	594.79	437.93	159.81
138.56	147.21	150.3	140.53	134.45	191.43	167.49	164.28	172.76	144.65	229.55	400.01	160.1	139.22	189.87	127.11	145.73	129.74	109.15	236.99	118.74	147.13	120.88	277.24	617.86	266.36	193.43	250.68	352.61	334.1	373.12	182.82	233.3	197.89	135.98	226.63	414.42	203.83	262.86	437.72	273.59	241.14	393.83	324.7	385.75	821.66	567.84	1284.6	1048.9	142.26
137.2	128.91	139.86	142.21	250.34	388.15	132.71	328.45	160.65	378.49	169.54	476.66	220.72	153.28	325.25	179.21	118.08	289.51	115.6	121.22	125.89	124.54	126.71	401.74	207.4	213.48	132.18	166.3	203.64	195.32	287.88	263.15	292.42	317.39	248.17	228.88	414.42	183.33	315.95	598.39	229.82	329.71	379.21	414.2	385.75	1178.7	567.84	1137.3	171.67	142.83
208.81	137.03	141.78	135.13	179.75	308.34	168.66	138.22	137.76	136.92	272.99	726.43	122.06	135.98	339.35	117.1	550.82	136.87	115.25	119.13	119.81	113.83	123.23	131.83	274.87	985.86	229.57	164.99	230.46	189.84	562.02	191.93	678.39	233.79	248.17	226.63	465.58	293.42	200.58	297.85	261.85	234.08	379.21	324.7	385.75	346.11	567.84	357.69	171.67	139.48
133.87	167.58	168.2	138.75	202.55	143.95	144.81	185.78	197.26	153.74	241.86	420.34	120.26	119.68	114.17	119.06	114.11	111.45	208.03	247.43	120.84	119.19	123.98	313.6	614.38	225.93	229.57	169.75	168.35	164.55	408.55	406.1	135.27	389.86	359.11	226.63	465.58	201.86	211.3	224.38	261.85	329.71	379.21	429.71	273	344.45	567.84	679.42	148.15	159.81
137.96	155.26	177.33	140.63	186.31	237.93	184.5	166	159.42	292.66	261.93	460.96	120.22	210.33	295.06	203.62	173.26	117.1	148.01	134.49	117.14	121.42	169.53	306.23	614.38	222.25	405.35	153.57	851.55	411.47	339.45	406.1	304.97	232.05	399.21	197.12	465.58	226.69	269.67	285.34	261.78	243.86	232.15	167.17	162.38	455.24	1972.4	397.86	148.15	151.24
130.14	161.75	154.26	133.22	150.7	172.08	155.46	148.11	156.69	152.66	195.07	434.8	112.86	237.72	121.41	125.79	162.37	136.07	404.61	130.82	114.9	122.46	119.46	121.47	436.94	266.36	405.35	491.13	851.55	210.31	184.56	183.03	370.95	184.41	399.21	208.38	290	325.71	268.91	355.37	318.12	306	303.41	360.56	162.38	472.3	387.84	679.42	148.15	144.23
136.22	148.25	140.62	161.85	217.57	149.67	155.76	145.57	170.96	281.12	319.67	729.51	142.19	120.83	114.14	138.92	121.13	159.01	120.77	127.11	159.75	115.93	117.28	115.04	815.48	210.7	1799	293.46	851.55	214.5	248.85	196.55	156.49	219.58	399.21	324.61	174.93	168.24	268.91	226.74	318.12	250.38	303.41	324.7	619.72	240.31	316.86	303.7	139.44	201.35
136.12	135.75	141.45	165.1	137.62	133.5	131.95	137.18	455.4	154.7	286.54	166.86	208.85	119.54	116.98	122.24	126.47	114.91	117.56	120.91	126.59	122	136.81	137.53	268.32	210.7	1799	406.21	250	217.45	291.62	173.34	371.1	383.77	611.45	182.99	295.77	341.8	244.24	176.66	313.22	143.1	255.22	150.72	619.72	566.15	267.88	471.96	139.44	164.18
139.45	132.04	179.1	123.43	271.68	155.46	162.19	167.95	418.02	139.56	172.78	235.93	119.48	450.38	148.28	113.75	126.3	257.27	123.3	143.33	117.44	124.96	124.93	120.46	237.12	150.96	354.58	192.25	250	188.3	226.27	171.92	383.72	219.58	400.78	303.29	295.77	325.71	244.24	203.59	275.35	1661.4	286.57	206.28	574.22	329.42	267.88	311.25	139.44	200.79
135.87	151.34	167.7	149.34	257.65	173.39	152.07	137.68	150.01	240.14	178.83	471.7	190.14	138.53	157.75	119.58	119.51	126.62	117.11	182.76	126.63	123.99	178.29	127.88	252.72	408.12	212.73	586.63	249.85	659.52	326.72	197.63	380.98	185.74	400.78	241.92	960.69	207.96	266.3	297.85	275.35	666.87	550.5	322.61	354.74	455.24	326.49	374.13	149.86	142.83
137.26	134.79	136.25	143.43	157.5	133.6	140.03	191.62	148.93	151.11	276.12	234.48	131.54	482.63	129.18	115.93	123.33	124.6	121.6	113.76	215.6	121.42	237.42	116.04	649.42	381.83	184.53	352.95	601.13	160.49	241.31	179.72	402.34	172.49	400.78	303.23	942.99	255.75	843.87	285.34	468.27	201.48	228.74	275.4	244.4	308.61	327.66	239.81	149.86	143.27
140.27	133.07	152.35	156.34	160.93	212.07	142.02	135.54	139.68	144.52	457.26	425.61	201.17	212.09	146.11	415.11	144.87	161.09	122.12	116.27	113.29	137.21	121.04	149.99	649.42	220.25	376.44	169.95	273.4	272.4	282.25	301.64	535.28	209.03	468.23	224.54	942.99	207.96	396.38	226.98	468.27	285.52	175.27	275.4	308	471.76	327.66	558.89	149.86	139.48
141.94	151.53	178.72	140.99	263.95	190.58	190.11	166.74	186.34	389.9	186.16	650.67	122.07	118.37	125.27	133.17	120.88	231.77	149.15	121.06	194.68	122.56	175.68	122.69	649.42	757.08	744.71	223.17	288.65	389.14	353.39	225.62	399.35	196.33	468.23	181.17	201.26	253.53	277.79	189.21	468.27	193.51	234.8	275.4	308	433.96	228.47	456.15	165.11	143.26
178.42	186.49	143.14	210.38	187.98	141.99	249.75	146.01	178.64	194.47	539.43	147.86	130.41	172.49	142.42	216.67	130.33	315.31	121.64	141.77	188.74	374.23	158.33	116.53	233.13	381.83	744.71	633.94	329.1	200.05	263.73	529.79	399.35	201.49	187.07	160.67	201.26	307.57	277.79	240.28	230.64	289.59	381.8	395.08	308	288.3	228.47	471.96	165.11	140.94
133.93	125.17	135.01	130.62	134.02	167.78	137.71	180.64	165.43	521.35	185.9	162.39	114.77	129.29	168.71	217.23	120.64	145.86	119.14	116.27	118.25	123.08	129.4	139.64	847.55	271.49	184.04	232.15	329.1	576.63	263.73	205.09	399.35	161.18	146.68	255.59	675.82	263.63	277.79	165.44	404.05	263.44	290.76	462.62	257.67	735.93	319.99	893.8	165.11	170.17
153.04	150.21	136.04	139.25	605.42	160.01	176.86	151.56	190.94	143.13	175.63	310.34	214.99	121.94	123.4	133.39	129.87	242.26	131.65	119.89	452.03	119.01	137.68	132.4	558.03	286.89	282.43	853.01	189.45	206.37	425.29	353.46	316.97	201.14	278.4	162.37	454.35	307.57	196.81	469.97	404.05	270.48	290.76	309.62	257.67	496.88	319.99	1062.2	139.87	139.27
143.31	140.82	173.24	132.65	174.82	131.28	157.37	203.27	147.22	202.82	809.68	151.3	264.05	162.36	139.95	200.12	118.76	116.05	666.55	118.91	120.33	124.28	124.31	126.17	257.5	255.03	282.43	291.42	485.06	576.63	425.29	382.24	482.56	167.01	307.31	237.1	454.35	198.17	196.81	431.3	308.29	306	267.73	315.18	175.24	530.11	187.08	826.51	139.87	152.46
152.32	135.18	137.39	139.14	142.33	149.78	175.05	193.13	220.45	339.93	140.41	764.79	642.81	126.84	169.19	108.14	221.47	117.35	127.36	117.46	150.18	132.34	124.26	183.14	257.5	261.75	532.08	224.12	931.89	200.81	381.11	382.24	177.43	224.07	345.01	236.84	434.71	250.63	291.46	238.95	301.16	199.97	330.57	278.48	332.45	618.7	427.78	673.13	150.57	147.42
160.07	220.17	140.75	140.11	169.47	136.83	176.12	212.84	279.06	442.39	251.47	792.28	120	352.21	124.56	146.57	171.59	119.17	124.87	118.14	117.39	118.35	151.83	218.51	237.21	187.31	202.05	187.19	404.35	304.49	256.59	382.24	186.09	232.19	198.8	286.34	155.27	194.42	291.46	342.64	301.16	234.08	188.9	446.46	332.45	821.66	245.57	499.08	150.57	152.54
145.67	157.7	148.15	147.14	136.97	179.68	157.04	238.82	141.17	245.1	230.28	261.87	122.91	123.27	133.58	118.39	335.41	152.89	158.35	123.68	113.48	121.56	200.29	227.29	265.51	276.82	700.8	347.38	143.46	198.37	226.88	296.12	424.72	146.65	350	274.04	323.48	385.47	291.46	189.21	296.04	277.78	193.16	167.3	277.29	455.24	170.73	499.08	150.57	159.14
141.88	142.2	136.21	143.06	172.95	270.06	140.23	139.65	154.01	164.73	193.61	180.68	180.6	319.73	115.75	121.44	299.56	316.27	138.93	174.16	118.01	120.34	139.09	210.85	217.93	343.05	428.68	571.91	488.12	296.96	250.78	264.44	424.72	276.83	347.88	220.78	323.48	237.63	291.46	165.44	296.04	165.25	460	446.46	462.01	406.82	172.88	211.94	208.34	170.17
135.53	154.47	153.82	149.07	143.58	150.26	132.57	177.82	185.4	189.39	301.28	795.79	254.62	147.99	122.2	239.44	127.9	113.76	117.03	116.87	136.4	144.22	117.29	126.79	240.62	343.05	967.03	234.8	291.86	197.62	285.02	264.44	376.29	259.35	169.82	245.32	323.48	402.62	363.96	239.24	266.21	215.14	262.97	291.96	462.01	275.05	148.41	280.86	170.9	139.27
142.55	276.62	136.41	134.53	164.64	168.96	150.73	305.53	152.03	372.58	308.34	478.77	268.92	219.91	120.34	128.48	162.71	177.1	162.93	123.17	128.53	131.08	125.17	194.59	284.02	186.97	562.34	206.98	292.15	154.22	400.33	176.6	317.44	201.25	197.73	226.95	351.16	279.38	363.96	259.06	364.33	285.52	262.97	195.93	331.99	182.73	294.01	499.08	193.92	143.7
137.44	200.5	150.05	169.34	163.65	136.55	280.92	177.13	170.12	142.12	177.59	217.73	367.13	323.95	142.47	118.44	116.48	136.09	228.45	146.66	122.19	123.25	163.34	229.56	201.43	146.12	700.73	941.44	199.87	205.1	237.98	177.68	371.27	291.77	237.62	161.59	351.16	219.59	249.52	543.23	364.33	207.47	345.64	293.73	572.23	406.82	485.19	499.08	193.92	151.24
163.83	151.11	143.97	146.08	137.3	132.46	137.3	243.56	412.23	163.09	153.74	287.76	122.88	161.29	118.05	139.72	119.33	113.93	119.8	124.43	588.27	126.87	116.01	126.96	482.27	335.18	684.19	941.44	276.22	281.85	237.98	174.54	177.37	233.55	461.16	260	127.71	393.12	421.02	322.28	237.23	361.69	348.11	336.25	256.88	352.7	1014.2	831.14	193.92	159.81
142.07	145.47	129.62	136.84	179.13	156.98	275.76	133.27	136.96	328.08	184.98	322.68	155.58	132.95	109.6	188.15	119.26	158.21	246.69	120.98	113.99	116.09	114.07	261.52	130.41	188.01	259.34	364.48	300.11	148.03	272.66	172.46	281.5	291.77	460.45	351.05	442.14	393.12	421.02	741.6	220.07	215.14	219.66	174.77	256.88	262.08	725.01	794.39	154.55	147.42
142.26	151.63	135.66	157.1	170.19	190.52	135.47	154.31	249.82	260.04	956	247.18	288.73	123.61	123.05	127.03	138.45	339.39	155.42	264.45	122	119.49	127.58	290.27	281.75	188.01	154.33	712.52	353.57	144.8	304.3	249.67	129.8	268.98	437.65	238.66	808	724.64	182.22	385.85	268.43	186.17	186.76	231.6	241.54	249.07	725.01	831.14	154.55	140.21
156.73	155.72	157.12	143.31	135.1	179.91	154.05	311.94	500.33	347.01	241.52	306.34	121.31	140.81	115.73	199.55	199.79	166.57	203.69	130.41	118.28	123.32	115.04	117.29	515.16	170.17	391.58	475.63	436.88	180.36	304.3	749.4	380.89	256.4	462.04	351.05	808	339.51	397.22	233.14	268.43	292.54	275.29	569.72	447.9	395.6	169.93	510.4	154.55	152.54
139.64	272.42	136.03	135.79	152.04	134.23	162.57	143.78	185.62	194.62	530.02	191.19	177.93	234.83	122.89	120	137.58	115.57	225.52	118.18	120.58	125.22	123.18	140.45	264.86	147.18	222.81	475.63	264.25	274.95	182.72	749.4	243.79	194.68	257.95	351.05	259.18	215.67	397.22	401.8	207.44	402.97	221.82	313.18	447.9	496.88	333	635.78	127.74	200.41
134.4	146.25	156.46	139.18	146.38	170.95	139.7	136.42	205.36	183.22	522.57	192.01	152.47	125.69	126.45	120.72	113.42	117.34	114.95	119.59	111.54	118.02	119.03	206.94	203.68	263.68	175.81	270.16	280.6	256.85	330.86	248.87	232.93	209.18	277.43	167.4	259.18	233.13	156.15	223.1	430.72	522.02	262.4	313.18	431.56	172.63	349.06	279.48	138.58	136.36
139.48	135.33	135.9	143.36	146.61	136.26	160.15	170.74	221.14	142.28	289.1	403.19	121.97	592.87	115.49	189.82	119.59	134.47	125.97	131.7	125.82	114.27	172.43	115.68	428.12	163.38	406.03	189.15	265.11	274.95	188.02	153.42	497.63	285.42	270.08	234.04	423.34	356.5	254.54	321.75	430.72	317.23	203.6	181.73	232.82	182.73	349.06	583.87	138.58	143.27
200.79	179.23	145.89	128.7	134.43	160.78	142.23	139.82	224.65	171.41	526.84	333.28	142.95	289.97	256.2	119.09	132.68	130.88	121.47	120.54	143.91	270.83	127.99	179.91	261.62	189.04	253.16	221.87	416.1	174.73	182	199.94	497.63	296.25	317.59	215.13	423.34	724.64	237.68	265.98	404.07	248.78	166.34	216.98	231.25	460.72	246.73	425.73	169.73	139.27
132.66	139.01	135.87	138.93	162.79	137.4	142.4	140.18	160.54	155.02	220.79	261.26	113.61	123.26	122.9	198.3	120.11	114.75	121.66	176.03	264.56	116.86	122.9	190.08	302.72	159.84	190.59	290.22	241.11	228.12	176.2	282.64	497.63	268.31	408.38	215.13	407.78	393.12	359.66	190.55	242.54	522.02	257.34	263.66	288.4	384.35	226.42	458.78	148.71	151.03
140.82	141.88	163.56	135.88	213.6	128.53	290.83	132.66	287.09	160	174.06	206.77	121.23	118.42	114.05	309.63	119.62	113.34	169	118.33	275.85	123.01	125.23	116.12	508.98	454.45	130.5	275.47	219.04	181.27	360.2	166.51	419.45	296.25	403.16	300.41	266.63	296.14	243.84	401.8	320.86	252.95	257.34	324.42	288.4	210.11	626.8	743.05	148.71	150.14
148.07	142.04	150.56	134.42	161.37	271.01	151.04	150.22	166.7	148.65	463.9	323.74	189.02	144.23	148.67	128.44	118.82	117.69	120.23	122.35	259.89	117.93	129.82	231.9	233.49	305.03	321.99	194.29	269.41	467.55	205.11	233.24	287.58	196.79	403.16	373.98	185.73	151.74	218.93	248.51	414.28	310.92	304.36	269.74	355.93	188.12	626.8	548.02	136.66	142.83
138.75	147.5	162.42	151.79	159.98	137.61	178.53	198.97	155.37	335.65	375.55	655.76	243.26	121.6	330.19	124.66	122.86	120.06	148.28	119.89	162.5	120.93	126.21	149.53	540.86	239.79	155.66	260.94	269.41	337.09	150.18	153.04	332.86	363.66	511.64	197.17	377.81	197.5	218.93	386.78	414.28	310.81	147.09	256.44	355.93	317.46	626.8	665.8	136.66	145.32
152.54	167.77	151.24	134.87	169.35	155.75	166.15	151.86	141.78	215.82	331.29	517.25	124.78	135.88	125.21	142.87	120.4	117.54	197.97	118.64	119.16	123.55	150.2	201.16	397.95	157.84	282.87	591.6	525.94	467.55	280.83	343.5	332.86	296.25	153.38	222.41	377.81	213.2	198.69	151.95	206.62	496.41	352.83	465.6	357.53	1651.1	207.48	609	318.59	143.26
149.97	379.79	157.53	138.37	140.45	156.24	130.78	146.52	146.85	278.5	270.66	892.52	149.02	279.35	128.22	116.22	144.38	131.75	114.1	117.43	116.74	120.44	128.73	117.37	496.95	192.09	144.72	357.15	366.98	185.23	216.67	178.58	423.59	196.79	260.09	241.97	156.77	357.76	482.86	240.1	206.62	298.51	352.83	316.56	357.53	460.72	271.03	670.52	143.44	146.9
159.14	130.84	150.76	161.08	139.26	146.11	138.06	479.85	258.06	151.66	151.54	210.07	130.43	203.79	117.31	162.15	115.89	192.38	121.13	137.47	120.19	119.77	117.77	178.61	372.11	192.09	172.95	1648	366.98	1530.1	270.51	168.48	706.71	191.59	212.21	254.3	556.34	233.28	225.82	968.19	230.19	347.78	441.3	214.66	357.53	513.58	276.84	732.26	143.44	142.83
143.14	135.68	134.3	134.45	138.51	136.95	245.22	157.17	152.1	326.45	170.58	734.96	134.04	127.83	117.13	305.12	404.33	116.49	112.85	149.31	113.37	121.77	122.98	268.17	364.48	223.75	373.69	1648	304.99	537.91	270.51	206.1	305.22	191.59	362.71	171.02	613.39	301.1	225.82	329.84	230.19	219.37	397.05	361.32	381.67	436.17	276.84	639.64	173.61	139.27
143.27	150.23	146.47	131.23	143.61	136.42	194.34	141.72	221.75	474.7	444.63	866.96	124.98	120.42	119.51	159.48	118.78	319.06	134.31	139.26	115.47	122.97	123.48	138.71	191.08	210.72	414.07	285.63	467.56	833.39	676.13	337.24	310.01	251.57	352.52	241.97	571.22	301.1	267.43	386.78	1700.4	298.07	188.99	387.82	381.67	338.1	478.63	390.14	148.09	156.3
148	137.6	134.54	150.74	197.87	152.92	159.86	136.1	138.09	157.42	697.39	422.88	121.92	150.12	120.45	132.17	118.93	283.29	118.52	117.96	141.63	121.93	125.59	417.13	186.42	210.72	414.07	179.33	467.56	1530.1	283.07	343.5	310.01	233.61	330.57	232.05	571.22	258.72	270.93	475.96	272.22	398.63	239.46	151.19	361.28	597.96	194.35	321.36	148.09	200.41
146.85	137.95	141.3	136.44	156.85	336.05	150.63	174.92	223.26	428.46	177.35	245.32	188.16	189.24	141.97	133.8	125.36	170.4	125.73	201.73	121.54	120.36	124.34	158.77	366.61	199.41	181.88	209.59	210.87	537.91	586.75	276.73	305.62	203.95	330.57	281.97	358.65	350.9	176.04	968.19	517.87	310.81	462.28	384.38	361.28	355.11	194.35	548.02	127.74	128.55
144.23	144.68	135.83	140.26	149.41	289.33	177.95	169.54	183.22	253.2	505.73	387.09	120.6	120.08	118.88	117.89	122.66	121.48	158.37	128.1	131.07	128.56	124.94	179.25	186.88	219.04	177.14	628.94	323.58	537.91	586.75	246.22	568.48	389.96	536.84	233.13	179.66	238.54	180.36	289.23	379.87	168.79	321.46	179.98	275.24	352.7	463.03	505.62	127.74	136.38
137.3	143.26	159.17	178.35	157.94	306.76	276.09	303.23	217.36	138.38	433.07	416.84	179.01	352.2	134.17	122.58	123.61	119.96	198.17	173.39	118.29	117.11	126.91	307.81	461.54	196.54	326.46	173	205.62	501.38	315.16	179.89	575.13	160.71	406.79	176.15	293.35	331.76	371.3	215.55	354.26	398.63	321.46	183.84	275.24	262.08	463.03	390.14	127.74	132.32
160.57	285.77	172.18	147.23	160.39	135.62	249.16	137.52	169.96	146.41	374.76	591.8	120.97	244.19	117.76	138.47	120.42	117.16	122.25	122.25	133.75	119.66	135.46	114.02	461.54	275.32	247.12	415.04	290.99	217.24	398.24	374.97	503.15	190.68	238.75	367.62	431.09	327.34	228.68	487.49	274.9	486.09	688.27	307.52	230.69	338.1	261.4	775.74	161.54	140.55
170.52	143.75	139.86	161.11	137.73	192.14	186.13	343.97	182.19	168.43	160.04	1153.1	139.39	197.88	134.62	122.54	124.68	193.31	124.21	137.33	117.35	126.88	123.63	209.51	367.47	150.29	536.96	153.51	285.14	262.79	165.51	374.97	1093.7	176.98	472.66	250.83	299.86	240.98	223.04	177.28	231.61	374.86	688.27	187.93	356.29	293.72	261.4	1134.7	161.54	156.3
201.35	173.7	153.5	140.21	169.41	143.46	215.55	139.25	227.87	155.42	345.46	511.87	117.97	120.68	144.81	116.05	130.62	135.57	132.03	128.09	122.41	116.96	127.49	119.8	188.23	398.94	536.96	209.24	424.47	796.47	211.41	281	1022.3	163.75	360.36	284.3	195.37	180.91	255.61	296.1	263.24	338.64	299.2	199.14	356.29	436.17	336.48	1050.5	149.9	156.3
149	147.27	134.25	151.44	136.97	353.07	254.84	157.28	183.45	265.46	584.39	327.71	437.93	149.85	124.11	125.96	165.96	118.48	118.62	144.8	133.85	163.2	119.26	202.04	190.89	398.94	536.96	246.07	424.47	293.38	171.22	230.53	283.21	258.8	366.67	322.58	185.1	183.01	274.66	399.03	263.24	262.24	223.26	506.39	271.22	1156	211.64	814.68	149.9	144.56
150.18	138.69	140.11	155.26	315.02	135.12	138.55	142.48	213.4	196.01	226.39	714.96	1048.9	117.37	127.75	124.49	120.6	118.21	120.78	116.19	160.86	121.16	150.17	109.65	134.18	215.09	223.52	163.46	299.41	796.47	264.17	313.04	189.65	151.94	366.67	273.36	417.16	327.34	274.66	270.19	330.52	331.86	196.54	225.32	271.22	599.87	386.72	838.48	149.9	200.41
159.81	271.03	141.66	144.33	137.46	163.01	228.5	145.97	154.8	279.21	767.9	406.4	309.38	195.75	112.15	119.71	123.26	140.98	121.55	161.56	126.1	130.51	140.39	162.2	375.08	204.75	223.52	178.75	564.2	172.7	264.78	382.74	303.28	291.33	312.7	322.58	394.95	240.98	266.29	399.03	313.71	1259.8	317.64	284.51	213.69	398.14	386.72	796.44	185.1	144.56
151.03	138.51	191.79	143.53	196.68	197.39	295.46	135.7	220.14	144.74	213.81	1043.8	126.52	130.48	264.85	121.55	122.25	160.37	120.46	122.41	147.53	118.84	121.79	373.19	523.59	227.35	638.35	166.88	354.02	196.06	262.35	380	254.06	223.53	377.05	160.83	364.16	302.67	234.14	400.66	313.71	422.71	317.64	241.86	426.86	782.83	386.72	748.2	304.53	143.26
128.48	233.36	147.11	184.54	132.99	194.47	136.99	214.27	147.06	251.08	465.08	537.37	207.67	353.79	180.95	126.92	120.85	134.2	121.65	184.51	118.95	118.41	121.05	130.18	328.47	306	306.72	190.51	357.98	377.98	403.36	215.93	254.06	218.43	377.05	472.55	364.16	377.01	454.4	372.9	226.2	301.49	274.36	289.82	201.42	476.09	223.06	796.44	325.05	142.03
144.39	148.43	139.94	139.01	164.52	130.76	181.28	148.11	576.14	170.75	632.88	195.77	171.67	123.3	118.13	134.36	116.18	114.42	148.52	120.35	215.02	199.91	125.55	147.45	366.25	442.83	298.36	190.51	322.1	377.98	403.36	730.47	389.04	200.27	251.81	524.77	364.16	279.83	544.89	400.66	398.46	1259.8	276.07	268.44	189.09	524.22	410.63	1044.9	233.59	139.27
127.3	135.87	139.3	224.8	159.78	273.88	332.51	194.58	244.57	266.12	310.03	483.02	111.06	140.18	364.1	162.23	122.19	181.96	121.43	115.32	140.73	119.1	128.06	124.48	366.25	306	271.14	246.3	192.41	219.66	403.36	192.99	179.49	2379	220.76	300.24	448.92	384.51	544.89	484.21	398.46	721.06	873.28	236.26	294.36	795.96	325.19	953.07	329.87	145.32
136.36	146.2	145.61	142.7	172.83	146.43	284.36	153.91	258.34	288.38	659.36	151.5	123.96	139.38	132.5	136.23	120.97	150.36	120.26	125.73	156.07	124.68	131.75	125.9	147.94	359.53	430.35	246.3	217.33	260.89	302.72	628.81	159.83	306.23	304.49	206.88	360	266.24	544.89	298.07	472.24	637.77	206.97	191.02	260.6	293.72	325.19	1004.9	138.36	145.42
158.57	167.98	152.02	154.54	275.22	139.26	251.74	259.33	240.63	146.27	376.65	988.67	161.34	135.41	135.11	138.19	122.07	143.53	116.54	180.89	133.07	145.69	124.31	118.24	391.7	156.87	216.55	197.24	215.86	207.68	302.72	215.93	224	999.17	519.09	342.72	360	256.35	279.29	399.03	176.48	589.49	251.29	440.23	260.6	322.79	186.21	613.45	138.36	150.88
152.25	139.63	144.9	142.07	185.1	153.38	280.27	186.05	234.03	333.84	407.4	1204	120.67	123.65	338.47	119.78	137.58	734.91	126.69	129.52	180.71	123.14	130.31	131.5	692.63	352.35	314.93	411.99	225.98	140.89	354.94	342.58	221.35	206.07	255.31	258.13	360	278.05	372.69	189.13	176.84	721.08	177.55	334.76	377.11	656.85	232.26	796.44	138.36	150.68
152.46	152.7	147.32	163.29	159.77	144.64	293.71	145.04	280.41	481.58	387.18	151.04	120.15	143.16	119.52	213.38	128.27	163.54	127.25	117.89	115.54	121.32	120.23	121.22	364.42	226.78	499.15	208.21	244.46	186.37	416.86	1514.4	151.87	469.71	277.29	174.95	166.26	279	261.22	480.53	176.84	321.13	226.79	298.96	377.11	795.96	232.26	838.48	138.36	146.9
162.48	181.89	139.99	146.71	160.83	180.79	140.33	150.55	155.13	318.33	398.94	446.38	148.15	344.44	124.1	126.1	127.82	242.86	120.52	118.53	131.07	198.56	121.23	122.17	224.08	208.14	874.89	202.03	242.26	547.63	205.21	219.97	281.8	217.48	381.77	342.72	313.07	495.65	261.22	282.19	345.45	339.12	380.47	265.08	503.54	476.09	344.6	558.72	146.97	157.93
210.45	137.55	150.72	142.25	162.4	193.71	176.73	143.88	184.25	371.3	777.31	406.4	139.44	133.07	121.03	138.31	123.33	129.65	134.87	122.27	335.81	126.18	123.87	344.91	232.38	257.82	363.77	208.21	154.53	216.16	374.37	340.19	281.8	232.33	224.69	189.52	581.67	285.88	435.3	280.99	345.45	321.77	205.61	247.25	508.31	782.83	285.52	1650.4	146.97	150.14
136.15	147.44	142.14	147.76	178.8	512.28	181.99	250.98	269.95	318.56	225.42	542.89	243.01	121.58	114.53	121.9	120.83	552.83	138.45	220.58	137.06	118.85	119.29	131.79	501.7	179.5	770.18	229.72	349.35	216.16	374.37	342.58	432.44	360.29	169.35	230.32	581.67	310.36	435.3	180.13	427.57	497.4	242.4	298.96	243.58	782.83	722.88	257.82	131.75	150.04
170.17	145.62	176.8	136.78	138.92	206.59	137.22	142.95	178.23	142.58	603.83	189.29	139.16	190.65	130.66	157.26	255.24	247.97	133.18	292.29	194.73	118.15	163.53	426.25	325.65	171.48	367.17	229.72	795.65	703.89	378.47	218.48	183.37	221.79	387.88	204.05	369.51	279	339.14	332.74	427.57	275.02	209.82	309.95	232.37	476.09	722.88	329.42	131.75	140.55
139.2	142.16	268.5	129.61	175.95	171.22	164.59	146.65	358.78	467.27	703.45	285.63	181.68	129.12	123.43	110.77	122.94	120.63	128.86	196.36	119.84	127	134.27	163.49	206.14	1611.4	226.98	423.74	795.65	386.18	203.41	334.23	385.07	360.29	387.88	166.36	438.75	310.36	339.14	304.02	389.63	492.83	369.54	298.96	504.12	314.45	722.88	242.85	230.6	173.92
138.97	132.91	158.41	150.43	141.58	143.46	163.89	141.34	203.04	155.82	159.38	1252.3	149.86	209.96	135.59	133.13	167.33	130.05	119.61	120.45	133.38	123.9	141.94	188.1	206.14	183.46	359.39	305.49	249.92	202.41	168.88	410.67	385.07	222.07	437.05	226.87	438.75	281.25	355.93	298.07	389.63	187.43	196.88	724.89	644.28	470.25	548.82	1154.7	230.6	145.42
138.77	150.09	154.47	169.83	157.8	136.56	293.39	155.54	135.58	358.8	291.8	802.32	288.59	122.24	150.52	154.58	119.26	117.94	133.66	222.18	114.94	131.24	126.76	121.01	138.95	173.97	359.39	365.55	305.8	246.18	434.04	410.67	357.39	277.73	307.61	211.11	438.75	514.57	212.48	271.2	529.83	721.08	165.5	385.45	486.55	470.25	548.82	827.61	195.13	133.71
138.12	146.14	142.48	164	144.98	163.5	141.29	162.56	231.1	149	324.58	637	126.22	139.7	117.48	186.96	119.33	712.57	125.2	196.18	117.87	178.28	112.8	133.96	395.48	165.66	614.68	365.55	332.79	262.66	434.04	347.29	357.39	320.42	463.47	237.18	187.96	285.88	332.22	313.09	529.83	513.19	157.7	256.27	486.55	162.6	548.82	838.48	633.76	144.56
136.84	141.81	174.05	151.78	170.6	139.69	149.97	135.66	221.29	159.5	459.25	541.57	115.14	138.86	239.33	123.88	137.76	117.7	124.22	117.82	125.55	122.46	125.53	144.18	210.55	174.93	142.23	294.68	332.79	148.12	302.4	160.29	154.31	300.93	277.59	277.77	407.59	278.05	332.22	401.47	449.25	504.89	342.26	205.46	313.86	1172.9	388.47	277.94	139.43	145.32
140.51	139.55	141.41	140.88	149.66	150.26	157.2	223.62	161.27	146.24	761.64	376.63	165.11	119.11	212.12	407.3	125.09	139.47	117.36	126.7	229.63	122.4	136.9	125.1	338.33	525.77	203.05	176.76	300.45	288.29	302.4	207.74	302.34	1084	311.45	269.39	848.17	310.36	234.1	320.25	449.25	467.79	342.26	290.13	274.71	441.31	392.13	224.34	159.73	136.38
143.99	253.62	147.58	140.15	140.22	156.31	311.33	347.38	230.19	150.53	144	312.42	139.87	146.23	119.43	136.26	122.54	118.97	113.45	137.13	126.5	132.24	118.39	144.81	257.49	525.77	482.46	642.26	332.22	211.82	394.28	160.29	369.03	1084	381.59	367.27	347.12	204.31	234.1	321.96	482.68	492.83	174.15	206.8	452.94	447.79	392.13	558.72	151.41	141.61
146	140.05	149.86	163.91	220.09	287.17	139.23	142.78	304.24	159.33	405.71	312.58	150.57	121.97	124.14	135.89	124.07	134.52	120.58	198.96	135.75	121.32	121.31	144.52	482.89	538.64	840.83	369.91	467.63	1658.4	306.58	317.14	156.61	253.28	197.97	423.09	287.89	495.65	215.37	485.74	482.68	340.1	269.89	587.92	452.94	665.45	792.62	467.15	151.41	147.13
143.13	139.67	148.49	143.97	169	294.45	198.35	140.45	252.07	215.47	517.22	171.92	208.34	118.05	121.74	119.74	119.46	121.63	119.41	119.84	299.18	123.13	125.01	174.52	179.04	538.64	840.83	642.26	243.06	270.84	266.34	174.92	295.6	185.67	240.8	423.09	371.73	172.97	215.37	522.54	286.89	1055.2	277.24	423.11	452.94	525.4	792.62	496.67	151.41	142.03
200.41	140.48	134.56	138.99	142.89	203.53	292.55	169.72	137.82	222.42	192.78	149.71	124.28	118.28	136.15	155.01	128.13	125.75	134.48	146.97	125.71	122.22	123.54	127.31	339.71	275.38	840.83	1013.7	308.53	1658.4	190.69	400.38	371.26	1084	302.28	277.3	371.73	176.11	276.96	259.9	286.89	589.49	382.55	323.2	452.94	491.57	510.44	8428.2	381.78	143.26
137.14	138.79	136.64	155.94	174.92	248.37	135.88	145.36	165.28	189.59	279.66	364.93	170.9	208.93	118.03	141.96	122.64	129.25	118.72	120.27	126.91	131.33	119.54	232.45	286.27	187.5	756.99	369.91	308.53	440.57	256.29	400.38	291.52	744.17	302.28	377.62	779.08	366.72	261.79	495.91	231.95	311.62	366.68	198.99	421.31	487.66	1232.2	415.87	151.45	133.71
148.34	158.28	147.85	149.65	145.55	412.48	145.71	209.88	145.91	498.17	214.55	411.68	193.92	142.42	144.1	135.83	125.74	358.43	123.16	212.15	117.66	119.9	122.93	127.77	194.22	293.39	181.72	228.16	536.18	182.1	345.29	192.55	284.21	731.56	361.96	611.17	779.08	359.75	261.79	480.53	329.7	589.49	336.21	448.49	425.31	1172.9	491.04	309.25	174.61	140.21
139.27	352.99	183.22	157.5	134.25	187.26	244.76	184.97	261.55	266.9	168.35	682.42	125.7	127.4	293.58	136.15	120.03	118.9	121.33	139.98	122.28	120.64	125.91	170.37	318.56	249.24	252.85	228.16	329.17	1658.4	149.07	158.22	283.55	263.87	408.58	277.3	577.24	259.06	513.37	192.63	395.65	322.26	332.27	286.59	425.31	834.02	366.09	199.37	136.18	136.38
136.3	205.43	157.88	190.29	133.95	134.5	205.94	167.4	138.39	152.51	640.55	212.49	154.55	369.76	121.54	145.4	127.14	119.85	122.54	134.13	120.69	125.06	124.91	146.26	319.06	183.35	212.09	287.89	317.4	865.54	146.06	593.48	197.07	283.57	514.49	812.18	390.23	310.36	318.54	318.35	395.65	367.98	402.15	477.04	425.31	996.31	345.17	363.75	136.18	135.71
136.2	128.27	153.91	155.21	332.68	147.84	200.43	241.23	141.67	199.86	648.61	893.06	126.59	165.81	315.67	173.2	123.03	388.18	238.78	191.99	120.95	210.36	145.88	109.87	234.97	202.33	444.62	358.99	186.2	207.73	672.13	593.48	169.19	275.97	514.49	476.04	261.21	280.38	325.12	410.36	395.65	286.74	176.44	918.9	693.33	453.25	345.17	249.84	127.74	153.11
145.81	189.83	204.77	137.46	142.46	147.73	230.95	195.5	195.39	168.2	685.89	427.76	394.2	254.2	150.52	202.18	185.39	139.92	137.41	118.69	197.1	147.48	124.79	132.51	275.06	260.44	228.98	190.21	254.19	189.92	672.13	158.22	160.24	216.43	514.49	183.4	280.35	224.16	325.12	535.44	395.65	339.64	300.08	286.59	693.33	577.37	345.17	366.37	362.17	161.02
139.31	145.11	140.61	141.55	161.16	141.71	177.07	140.34	174.78	182.1	407.67	749.21	484.99	261.13	169.93	144.57	128.13	120	123.33	119.93	285.42	121.69	133.11	112.22	423.36	198.66	503.98	287.06	234.04	238.4	1093	593.48	191.46	169.72	206.7	304.33	859.97	366.72	272.75	433.74	140.37	286.74	262.37	186.88	277.14	441.31	552.8	178.34	362.17	163.26
141.91	143.76	142	189.79	192.22	135.75	237.51	175.44	156.76	182.97	421.47	723.4	138.58	119.44	157.53	121.82	124.1	116.38	122.13	177.67	224.06	124.97	133.27	176.94	552.41	679.91	149.87	179.69	262.75	986.97	1093	588.39	196.11	731.56	271.96	304.33	859.97	272.35	272.75	160.74	310	397.69	672.19	370.09	340.93	294.03	552.8	430.84	362.17	159.42
135.85	131.95	143.41	175.38	165.92	131.14	182.52	135.69	176.49	184.53	766.95	337.74	169.73	241.82	116.98	124.1	119.66	113.14	367.36	146.34	163.48	118.17	125.05	119.95	496.98	1993.1	244.6	195.9	369.9	986.97	469.95	588.39	196.11	744.17	324.03	261.24	859.97	274	242.02	410.36	310	540.5	402.39	207.36	183.21	447.79	552.8	197.27	362.17	173.92
136.76	147.36	199.6	158.96	161.23	141.8	141.84	230.47	152.91	182.52	289.43	251.31	155.53	125.68	337.45	123.71	133.23	121.51	120.3	132.57	121.95	119.17	125.74	118.81	382.89	158.67	162.78	178.93	217.35	234.18	838.21	1158.2	226.59	302.74	729.2	504.55	499.8	215.47	328.02	326.59	281.53	356.91	469.58	918.9	173.92	361.67	293.44	875.65	179.21	139.39
141.03	145.46	173.2	138.68	139.37	149.31	283.37	191.69	489.89	244.57	554.29	911.94	169.29	206.2	149.14	124.21	122.2	121.27	119.38	124.64	127.26	273.23	190.03	121.7	410.13	154.26	425.17	155.59	415.09	220.58	838.21	436.65	347.29	623.72	729.2	260.54	377.84	280.38	275.75	218.62	334.59	312.8	533.29	765.11	205.01	294.03	293.44	643.78	179.21	150.04
147.42	141.65	173.14	268.02	171.94	149.51	219.65	142.64	156.85	256.71	242.05	158.31	135.15	142.97	649.82	130.71	122.44	116.68	119.02	120.59	141.5	141.87	126.29	128.75	516.97	183.56	425.17	355.23	415.09	655.43	173.14	222.65	271.6	262.92	729.2	812.18	273.85	190.3	275.75	364.33	294.62	490.87	688.71	289.8	205.01	608.16	416.97	445.85	177	144.39
139.49	146.39	135.58	128.43	189.99	365.64	227.09	145.82	224.12	238.37	341.63	527.3	196.03	215.85	127.35	118.03	132	118.17	120.66	137.15	206.55	124.73	118.63	182.37	340.94	198.86	267.22	528.74	415.09	227.79	180.48	190.93	271.6	271.83	299.22	238.69	341.26	210.54	275.75	431.75	294.62	302.26	289.86	445.6	205.01	890.38	416.97	309.47	177	139.39
151.24	145.09	196.1	146.6	136.52	149.96	144.71	157.17	227.67	393.98	513.54	188.51	126.19	128.89	139.78	153.41	218.1	122.1	125.84	120.74	444.84	122.03	128.77	171.26	298.05	239.93	364.08	188.54	208.79	504.9	180.48	294.41	271.6	514.36	299.22	174.86	458.99	285.04	226.52	410.36	294.62	367.98	542.9	918.9	215.17	532.76	580.48	445.85	177	138.91
144.13	142.19	167.54	260.49	142.56	356.09	316.78	197.84	135.46	389.19	429.86	163.6	166.77	122.47	339.41	142.24	117.83	180.05	119.55	147.96	119.18	122.72	150.81	123.21	182.66	250.95	364.08	237.54	347.39	227.79	201.84	222.65	271.6	567.26	348.41	283.69	458.99	210.54	226.52	535.44	186.74	395.96	542.9	466.42	333.64	315.49	580.48	846.61	177	152.32
164.18	244.3	154.48	278.38	144.53	153.36	187.31	134.85	170.27	379.58	362.95	437.49	128.71	271.44	131.86	126.96	125.83	122.77	122.22	134.6	123.68	136.17	122.78	367.02	406.55	250.95	175.02	164.17	402.82	223.63	196.05	266.35	440.18	329.9	294.24	288.28	165.07	452.8	274.64	446.08	186.74	228.02	542.9	260.87	333.64	461.6	580.48	649.14	177	161.02
137.64	153.65	177.65	150.95	240.53	227.13	137.07	325.97	148.29	209.05	405.86	511.35	148.71	125.84	263.77	137.41	130.34	376.34	122.38	139.4	130.41	118.57	129.55	163.14	854.81	161.99	142.59	152.05	402.82	203.36	196.05	222.43	440.18	255.06	294.24	362.63	411.97	285.04	327.31	274.31	202.37	388.24	703.88	765.11	286.75	518.04	260.95	187.51	184.05	161.02
143.81	140.76	148.71	130.28	151.97	149.51	249.27	315.09	152.25	449.19	275.84	195.19	136.66	118.36	273.23	167.54	123.56	399.19	118.92	186.33	121.9	196.71	122.33	259.3	180.27	395.04	404.74	291.23	277.4	224.36	217.84	850.64	440.18	588.22	294.24	504.55	411.97	276.62	327.31	567.61	215.46	395.96	703.88	853.34	286.75	603.28	260.95	490.98	148.97	150.68
174.4	139.42	139.24	148.7	166.87	179.57	168.99	177.44	178.63	454.73	151.43	743.91	120.02	375.12	139.91	122.1	124.16	192.55	118.64	149.77	185.83	134.65	120.49	145.28	467.28	507.15	222.14	162.63	559.92	267.69	346.56	202.21	544.64	232.99	165.15	219.19	411.97	342.19	327.31	1018	280.07	303.48	255.29	237.28	286.75	532.76	260.95	534.97	148.97	150.88
142.43	148.08	149.83	155.51	172.46	162.97	163.09	198.69	163.79	159	389.98	197.26	318.59	223.72	117.69	158.87	121.21	120	120.63	119.06	119.59	122.36	121.46	184.61	467.28	395.04	222.14	226.8	356.29	275.05	1344.6	209.42	544.64	417	151.29	192.73	341	157.81	327.31	410.37	280.07	600.95	472.75	289.8	444.31	706.41	281.85	490.98	179.94	150.68
138.13	149.63	150.4	148.92	156.45	140.94	177.96	149.73	344.23	357.77	227.81	245.89	143.44	129.35	177.31	125.33	123.31	119.5	120.46	123.71	249.25	145.59	125.69	142.71	243.98	188.47	346.04	222.86	229.52	163.74	620.11	202.21	451	404.57	334.35	287.73	341	285.4	257.65	360.73	379.07	712.28	1072.1	765.11	444.31	501.17	237.11	649.14	142.82	165.43
136.01	135.52	354.08	151.36	136.62	156.46	159.71	298.2	143.26	275.99	234.92	620.79	173.61	398.51	130.2	130.98	230.51	159.08	119.32	122.48	117.7	119.43	246.61	153.31	206.3	260.9	213.68	256.03	180.63	181.53	176.86	182.01	583.88	165.55	347.33	203	341	328.05	257.65	364.33	448.2	254.26	1072.1	338.2	444.31	424.81	230.32	490.98	138.79	145.42
151.24	146.13	156.32	134.79	180.71	153.52	169.38	138.48	346.16	164.95	552.9	215.79	148.09	122.5	122.34	119.88	124.97	140.55	120.25	119.1	124.03	116.9	131.97	114.95	216.84	222.17	504.69	384.52	180.63	219.77	215	220.23	583.88	550.53	300.83	210.56	273.75	195.23	276.59	215.32	448.2	223.37	522.83	615.33	594.68	626.36	381.49	672.5	138.79	162.53
142.83	137.35	161.55	190.54	155.88	159.84	142.88	159.87	153.14	266.76	311.09	169.21	127.27	118.89	163.14	131.26	121.07	122.71	124.03	162.01	133.74	130.93	120.09	122.47	210.2	531.64	504.69	284.91	379.93	181.8	396.85	237.49	583.88	623.72	286.19	279.05	249.35	452.8	247.58	364.33	241.56	317.21	422.5	220.29	382.62	706.41	212.64	958.9	129.82	133.71
130.66	150.32	162.25	135.03	199.08	224.87	271.96	145.31	191.94	304.2	786.38	249.61	123.17	121.52	224.43	156.35	125.26	128.95	118.12	404.8	157.52	126.99	123.57	298.77	483.16	531.64	178.79	284.91	534.49	228.91	426.42	218.58	524.9	175.68	323.81	448.31	225.39	450.45	252.28	360.73	473.2	384.71	291.45	588.49	340.46	1021.2	212.64	614.87	127.74	139.75
143.08	155.21	171.58	135.92	182.76	820.73	181.52	142.4	179.59	162.64	1214.8	306.32	161.54	127.46	150.81	127.57	181.49	848.76	171.05	136.35	151.95	124.85	126.22	122.86	276.11	202.84	368.47	217.52	132.8	163.31	707.88	230.62	524.9	263.03	323.81	166.03	225.39	356.31	304.94	241.37	257.74	758.77	227.95	209.34	331.93	603.62	347.94	958.9	142.06	138.91
145.88	141.59	136.27	143.7	153.74	141.05	322.97	218.85	524.3	256.51	455.61	154.2	149.9	136.46	158.81	125.58	121.62	116.25	177.4	154.48	152	128.81	135.33	123.64	385.24	195.34	178.23	256.03	344.71	168.19	299.96	212.37	185.39	226.91	323.81	352.75	243.45	297.78	304.94	523.07	257.74	189.74	380.56	629.03	764.18	495	179.73	205.24	142.06	139.39
140.94	159.97	144.82	182.22	139.64	161	198.64	182.53	357.05	219.87	332.64	213.45	126.05	172.94	146.26	227.85	137.34	124.07	148.43	120.3	346.15	127.36	127.89	241.76	191.57	205.66	376.69	366.73	301.32	165.77	300.15	427.94	212.53	730.39	483.15	285.28	425.99	238.37	313.14	364.57	402.04	401.56	294.53	309.96	764.18	1437.1	289.35	672.5	149.12	151.35
132.32	151.67	138.47	142.73	170.72	162.72	194.94	143.02	268.83	161.92	374.38	511.29	115.63	138	121.03	136.44	132.59	114.58	128.07	121.81	178.35	125.31	384.97	173.93	191.57	199.26	637.77	420.23	245.72	575.71	387.83	161.79	277.43	730.39	483.15	448.31	207.55	241.77	383.59	228.74	489.26	401.56	281.74	305.19	764.18	454.43	364.22	555.38	149.12	159.4
139.04	156.73	199.48	144.74	332.31	156.77	212.93	246.07	151.08	471.46	275.57	266.56	230.74	129.11	643.74	170.15	123.28	131.23	121.23	182.5	144.46	215.26	126.67	132.99	203.87	160.13	508.05	364.99	168.61	193.08	338.86	159.31	439.47	195.63	314.63	221.64	243.53	303.26	383.59	449.74	224.93	254.58	394.03	539.21	374.8	540.1	364.22	807.78	165.66	139.75
141.72	155.78	229.46	143.41	147.24	143.68	194.98	144.54	195.38	171.11	227.86	1039.1	185.1	169.15	117.22	115.93	128.41	123.12	121.88	138.73	150.27	128.69	122.31	130.51	234.2	915.43	508.05	167.91	323.17	336.94	288.27	357.85	794.97	226.91	284.35	299.65	640.62	389.24	383.59	233.15	224.93	157.83	394.03	629.03	374.8	603.62	421.19	737.36	136.89	159.4
136.67	140.71	173.41	136.04	280.34	316.26	160.1	140.11	201.17	201.18	286.7	216.25	253.38	130.91	657.27	163.12	128.41	119.54	369.5	121.93	148.5	136.36	267.68	179.6	442.15	1095.8	172.76	169.06	323.17	610.15	288.27	427.94	185.39	219.81	251.58	211.95	213.68	182.36	383.59	257.67	224.93	283.39	665.16	594.7	561.48	1328.6	232.05	1323.5	136.89	360.61
146.61	156.96	131.99	159.38	142.27	138.4	173.08	167.88	188.94	184.09	221.99	175.04	125.63	122.46	649.94	129.61	129.31	122.31	126.47	157.41	132.46	126.89	201.9	124.44	168.75	400.76	148.72	149.12	153.89	610.15	318.49	357.85	258.01	692.1	590.57	263.65	213.68	280.73	319.8	191.46	368.86	371.48	665.16	599.73	561.48	1437.1	312.36	672.5	136.89	153.11
136.7	167.91	151.31	144.97	136.26	210.36	141.79	141.48	155.62	154.3	143.4	437.38	304.53	119.89	216.65	127.59	120.63	134.85	127.39	122.69	179.06	149.54	118.89	110.55	365.48	584.27	263.08	155.56	191.32	391.3	667.53	203.38	331.27	224.26	590.57	221.64	213.68	164.78	319.8	523.07	524.15	288.52	362.77	539.21	561.48	495	332.58	344.18	164.14	163.6
145.32	135.64	157.06	145.32	176.99	141.3	194.82	161.52	354.84	184.68	276.72	217.2	128.92	157.29	212	121.14	127.37	116.89	218.24	181.71	152.29	123.18	122.57	143.42	511.28	584.27	508.63	466.72	188.56	391.3	367.13	357.85	319.54	1079.9	291.39	263.65	319.22	255.83	464.41	208.3	405.39	404.41	646.4	305.19	188.81	1088.9	323.15	865.83	164.14	145.66
150.14	132.95	163.54	144.7	234.8	227.2	132.9	141.09	234.38	378.18	212.85	295.66	130.22	246.48	120.96	120.74	123.73	125.78	120.53	118.37	119.12	118.72	128.57	270.92	276.67	166.76	166.27	151.61	230.48	328.92	255.33	209.76	319.54	237.64	231.01	301.87	319.22	381.56	464.41	232.36	405.39	254.26	646.4	283.2	407.67	1065.5	323.15	649.14	158.59	138.56
156.3	142.71	140.24	176.41	154.13	182.03	143.37	159.99	173.05	382	533.79	622.56	126.97	119.3	119.72	138.78	137.63	262.61	171.9	135.2	119.92	127.19	136.95	139.61	298.81	243.23	504.85	991.14	188.89	391.3	244.86	423.59	319.54	193.15	231.01	352.22	270.22	185.5	464.41	296.3	377.13	245.94	368.76	335.14	407.67	706.41	505.53	672.5	158.59	138.91
150.36	139.24	162.77	186.63	195.87	175.25	155.6	138.62	147.88	167.31	352.2	1375.9	122.54	127.37	211.37	121.43	119.38	119.71	121.59	146.67	116.89	123.57	125.51	129.37	494.08	408.25	531.83	991.14	169.21	174.64	283.21	236.75	326.23	531.19	375.72	219.4	405.96	271.84	464.41	228.74	150.66	210.24	536.45	249.73	252.74	378.12	405.73	737.36	208.67	152.32
157.93	145.4	181.99	154.87	152.3	173.31	177.67	175.8	262.22	177.76	319.2	1608.1	124.85	122.27	182.93	203.66	116.87	123.56	133.88	207.5	148.28	120.51	124.17	135.88	644.52	202.9	178.95	145.33	309.89	161.27	298.14	181.82	1007.5	383.27	302.6	243.81	405.96	314.91	140.16	211.97	299.64	382.04	536.45	594.7	252.74	574.79	253.84	614.87	208.67	163.26
140.21	148.2	147.71	137.02	191	200.7	194.29	136.17	335.68	211.05	369.5	181.44	125.14	199.2	155.16	118.68	144.61	145.21	123.86	117.49	123.74	116.11	168.3	134.69	228.84	254.73	191.18	762.74	385.45	227	291.4	513.18	1007.5	481.25	134.03	175.05	334.81	298.77	276.28	373.39	206.94	404.41	638.04	789.81	893.58	673.94	242.24	426.17	208.67	161.02
143.7	144.42	148.86	277.93	153.16	237.58	146.89	134.14	140.92	420.76	198.79	409.54	121.38	145.95	123.76	134.8	149.53	194.28	120.28	149.56	121.54	253.29	119.59	127.11	166.95	254.73	1739.6	345.94	172.51	455.96	345.37	224.45	1007.5	876.54	261.02	581.17	400.21	494.51	276.28	312.31	578.41	618.17	638.04	283.2	893.58	305.52	357.47	865.83	289.83	881.28
148.64	159.66	269.54	141.41	140.86	138.15	154.62	156.64	138.04	194.22	812.45	150.4	120.13	402.7	807.66	184.29	128.4	143.13	121.65	151.44	119.09	116.78	134.83	118.92	498.37	409.51	1739.6	182.23	235.12	169.32	874.46	197.01	344.71	220.03	300.77	185.67	349.93	381.56	193.9	211.97	398.42	315.6	435.86	167.58	191.4	375.52	357.47	518.74	289.83	159.42
151.24	148.61	226.68	146.37	144.05	205.04	162.21	137.5	136.75	515.33	169.76	344.98	325.05	158.62	290.56	200.25	122.03	145.31	121.99	118.25	117.77	141.19	127.48	169.81	798.97	850.36	524.59	170.99	473.21	153.11	275.12	486	341.27	365.87	245.26	191.38	349.93	298.77	353.21	656.11	398.42	310.55	435.86	335.14	191.4	378.12	284.29	760.39	289.83	163.26
144.43	149.66	153.79	199.1	264.06	168.51	156.26	205.15	155.75	193.76	308.32	815.99	180.3	126.74	707.01	128.1	126.88	120.73	124.83	136.16	120.56	115.16	120.83	127.1	391.95	212.4	254.77	140.81	369.99	596.27	253.2	167.07	365.16	344.8	208.21	179.48	225.83	286.77	343.08	656.11	653.66	279.3	173.61	754.4	407.64	651.57	498.24	623.66	259.17	163.46
133.85	140.51	185.13	148.65	216.64	192.21	259.93	154.58	171.12	195.45	407.21	164.12	233.59	122.37	138.54	223.74	126.24	119.97	241.98	122.88	148.48	125.85	170.28	132.07	235.39	850.36	346.38	181.98	178.07	241.23	168.97	243.17	463.01	218.46	211.13	160.07	236.4	494.51	550.69	285.26	225.26	349.18	173.61	444.27	407.64	498.13	362.31	445.06	887.57	360.61
143.26	147.03	151.36	138.36	171.92	157.29	265.13	139.28	213.82	378.9	403.87	160.26	182.38	125.86	136.05	183.62	170.08	188.33	449.94	119.04	212.84	132.82	127.28	132.02	235.39	191.4	469.92	291.7	220.44	596.27	227.01	212.05	463.29	218.46	211.13	183.97	236.4	380.98	270.56	263.63	457.81	315.6	728.42	789.81	302.31	628.94	382	512.61	887.57	590.81
145.11	143.96	143.67	170.71	162.71	212.74	251.3	156.65	157.76	196.04	164.51	171.63	126.94	122.28	123.72	126.31	273.36	124.6	138	166.84	176.21	121.52	127.95	163.2	474.94	850.36	390.87	273.15	320.4	596.27	200.46	176.93	464.81	218.46	365.78	158.2	177.84	291.86	270.56	374.87	326.8	328.97	728.42	709.04	419.32	481.9	214.43	760.39	887.57	153.11
141.71	176.85	148.98	151.81	136.66	240.44	140.73	200.78	216.43	383.75	230.82	246.65	117.83	234.1	231.13	151.78	122.68	129.29	123.18	183.81	129.86	128.67	125.32	120.5	578.87	418.75	423.7	420.04	162.13	175.1	365.64	206.6	333.66	344.8	365.78	212.65	453.81	286.77	337.25	275.51	242.52	200.87	749.27	754.4	419.32	673.94	355	1029.9	303.79	152.32
141.64	174.51	148.3	161.04	140.63	240.19	166.6	181.54	372.95	217.85	1239.2	492.18	125.4	122.72	452.62	122.96	127.09	129.09	120.48	118.78	157.89	132.81	125.03	334.71	578.87	593.51	423.7	291.7	288.92	161.89	146.96	205.34	402.65	300.41	260.47	183.97	467.26	243.07	337.25	371.63	168.37	342.95	749.27	297.57	460.34	243.46	284.29	872.22	303.79	139.28
149.37	139.04	154.38	183.07	144.25	205.36	205.31	147.82	154.25	161.12	443.48	147.69	329.87	315.34	228.71	158.82	130.3	203.48	181.84	134.59	131.31	120.86	127.95	123.26	552.74	156.15	236.94	242.45	303.6	181.32	582.14	198.45	402.65	435.84	361.57	1039.7	467.26	291.86	162.12	287.55	168.37	305.4	749.27	410.8	296.49	494.2	635.08	623.66	336	163.46
136.38	142.07	152.34	141.1	161.33	139.65	146.81	404.57	167.95	173.41	396.58	668.6	118.28	135.03	296.46	350.9	123.36	115.77	131.31	157.7	207.86	148.59	124.23	137.97	203.27	418.75	634.28	595.8	471.42	189.46	582.14	206.6	454.36	471.31	283.99	232.83	311.14	274.94	339.72	334.34	663.68	246.63	749.27	447.82	296.49	682.47	635.08	872.22	130.96	151.68
144.92	138.04	138.59	157.95	171.65	171.66	221.49	167.31	135.17	148.73	263.96	219.02	259.07	299.9	142.85	170.07	134.96	124.79	161.8	126.49	125.8	122.79	278.19	170.26	259.12	359.12	843.9	585.12	471.42	162.97	347.14	205.34	245.87	490.91	568.14	160.41	275.24	207.19	339.72	258	663.68	315.6	498.47	193.55	537.81	569.54	635.08	932.59	130.96	140.68
147.63	138.07	135.59	134.58	151.39	146.63	262.43	280.07	222.97	217.35	498.24	266.5	138.36	145.64	120.43	125.84	141.02	121.92	127.12	118.97	216.5	116.41	122.52	204.06	503.51	176.46	843.9	595.8	264.89	598.3	340.1	245.89	347.59	298.51	733.14	276	275.24	203.8	140.27	257.07	204.18	342.95	262.26	203.76	537.81	628.94	635.08	2065.8	130.96	165.56
153.72	147.21	181.92	138.16	157.33	141.61	148.38	199.37	168.18	375.82	388.01	846.86	146.97	121.44	144.93	146.56	126.99	118.89	120.2	119.98	196.97	156.65	122.97	131.67	560.81	1189.4	1164.4	585.12	264.89	189.46	213.63	408.33	333.96	189.91	343.6	283.25	242.42	190.34	149.34	229.17	384.03	658.53	460.61	754.4	200.06	887.81	635.08	1696.9	388.06	1693.4
142.03	141.49	205.55	133.07	212	135.99	212.14	137.22	140.83	283.6	434.81	201.24	127.07	128.78	170.19	121.17	127.53	116.07	118.49	120.28	121.97	150.17	124.06	226.06	306.32	359.12	444.43	242.33	264.89	161.89	239.49	174.96	228.62	314.35	343.6	1042.4	171.21	207.97	271.55	216.83	227.08	457.83	581.08	754.4	275.16	651.57	330.32	269.55	388.06	881.28
144.56	141.11	166.32	130.02	156.1	145.59	288.17	153.55	303.05	803.82	769.35	255.5	129.62	119.67	162.07	180.99	126.43	118.28	127.12	139.38	155.14	283.44	124.42	126.38	322.64	252.23	444.43	294.22	212.14	220.4	231.33	183.85	189.81	251.6	343.01	382.5	155.99	246.89	271.55	257.07	164.39	181.86	240.56	170.15	314.95	905.72	330.32	942.25	188.25	590.81
140.55	146.47	158.26	182.75	140.85	271.32	166.37	197.55	210.76	604.26	223.87	432.72	124.58	176.92	121.61	124.38	121.67	123.82	112.48	149.11	123.98	130.26	129.83	146.04	185.35	1212.8	460.85	189.52	177.96	223.85	251.36	187.13	197.33	416.51	424.8	243.61	327.27	184.05	517.38	242.73	357.71	413.43	417.51	322.75	395.01	274.27	243.97	317.85	188.25	193.7
145.8	149.42	151.17	201	164.75	169.03	142.56	175.48	295.11	511.97	219.03	418.49	121.61	128.64	128.55	330.59	123.62	121.9	119.97	316.35	196.96	267.87	132.05	132.1	410.84	671.57	191.24	378	167.58	177.09	150.56	179.61	336.02	278.9	379.92	213.74	594.85	220.97	517.38	283.09	1460.4	528.27	455.82	1665.6	395.01	496.98	717.73	662.18	167.39	145.02
138.29	145.27	186.18	136.05	235.14	164.25	176.15	268.1	217.64	252.1	180.77	189.44	131.75	222.82	666.99	125.12	115.04	122.45	122.51	478.12	123.49	151.82	134.1	228.83	578.83	245.82	249.64	318.59	519.33	231.82	363.21	257.32	336.02	251.6	334.72	382.5	594.85	264.65	195.25	220.23	1460.4	457.83	455.82	289.14	193.47	2751.8	717.73	1219.7	240.17	147.12
146.9	136.97	149.22	148.94	150.39	171.47	606.23	243.61	189.37	472.38	257.94	189.59	134.68	180.64	154.75	127.56	123.84	124.48	132.59	230.36	219.52	298.55	127.36	138.08	229.94	209.49	467	427.54	249.59	216.91	644.63	1677	862.13	463.95	275.68	292.99	406.88	321.68	182.44	299.61	143.7	395.32	455.82	484.66	332.65	905.72	717.73	872.22	190.67	207.75
150.5	144.59	161.76	176.59	147.7	153.61	284.78	151.69	149.68	151.11	142.55	156.16	209.96	121.82	663.15	136.58	124.03	119.73	133.43	253.3	123.34	119.71	116.47	128.11	327.24	197.31	191.1	427.54	224.06	166.63	644.63	1707.3	1322.7	333.51	373.66	190.42	145.09	343.02	284.76	276.08	176.68	296.7	453.72	231.69	690.65	887.81	273.52	429.2	299.26	155.23
167.63	158.6	138.46	143.47	293.18	218.46	174.11	140.28	134.05	163.12	378.27	453.5	230.6	124.19	594.8	123.55	123.29	150.59	220.31	128.12	115.54	126.71	125.52	128	154.27	150.79	607.03	427.54	395.31	211.82	313.41	168.95	195.02	463.95	294.65	292.89	215.13	223.87	284.76	227.74	464.04	344.91	715.92	309.37	586.09	287.38	273.52	433.69	299.26	163.46
143.9	185.72	155.29	143.17	599.75	233.91	243.91	184.11	263.81	145.98	493.72	154.22	121.41	146.57	323.44	149.26	124.61	127.18	119.93	143.46	167.52	122.2	185.62	134.58	419.95	193.69	293.43	402.91	369.37	383.93	206.72	180.83	584.39	422.37	316.46	221.19	201.11	226.09	282.77	283.96	371.13	264.78	570.58	252.75	425.62	165.53	404.34	1029.9	206.2	145.02
135.71	144.05	146.29	133.43	133.49	176.15	197.62	153.51	201.51	193.95	266.97	439.57	118.6	120.28	244.28	134.69	118.74	122.22	148.81	200.52	128.47	118.38	141	186.24	419.95	380.73	303.61	362.7	350.7	235.63	267.85	177.75	584.39	416.51	284.12	189.68	288.74	191.82	159	308.11	315.72	344.91	570.58	205.45	425.62	496.98	334.01	942.25	255.39	139.28
145.12	151.93	138.75	146.25	236.88	154.31	286.26	164.7	283.01	1045.2	650.47	600.15	122.86	244.65	123.29	124.7	126.5	122.46	137.86	121.94	266.25	131.15	224.57	231.28	182.99	380.73	633.3	236.87	618.06	370.69	450.83	262.9	1611	333.51	442.56	306.14	354.71	242.69	257.29	297.94	229.09	291.24	570.58	309.37	533.08	274.27	234.45	317.96	255.39	1693.4
131.5	147.64	146.67	150.76	284.35	185.86	243.14	135.05	210.11	188.07	163.13	954.69	195.13	125.31	189.73	147.96	125	128.87	199.48	126.85	123.43	113.19	124.46	136.98	169.68	251.15	633.3	369.66	618.06	407.62	148.35	234.82	185.76	310.25	448.64	213.74	354.71	232.51	143.68	308.11	188.1	365.88	304.43	309.37	606.41	460.32	234.45	361.81	144.69	145.02
142.59	134.14	140.57	170.41	142.46	174.71	243.65	147.62	155.64	271.27	253.62	150.86	121.8	289.01	137.1	624.47	218.57	688.59	563.39	221.09	138.67	119.36	235.05	147.43	824.67	192.31	633.3	166	337.33	738.63	249.92	249.63	185.76	322.43	458.95	328.15	262.93	229.53	176.89	230.12	423.47	230.68	172.34	455.94	256.11	887.81	251.44	361.81	144.69	139.28
152.99	136.51	157.4	147.45	162.97	196.89	199.4	140.09	171.39	203.73	446.66	419.2	633.76	151.94	610.99	120.79	138	128.46	182.77	154.43	135.98	277.09	297.68	531.88	824.67	273.88	183.77	240.26	556.98	239.01	437.12	234.82	535.43	249.62	458.95	216.59	245.16	266.73	316.14	273.98	158.86	309.37	342.72	485	464.54	231.64	245.2	334.22	185.1	143.74
137.86	148.23	168.53	202.93	171.24	178.64	259.94	139.39	163	200.73	648.28	161.07	139.43	126.58	603.72	127.79	118.22	259.82	129.96	130.7	161.92	244.58	217.41	180.54	217.12	212.48	461.83	265.21	227.39	290.82	306.92	249.63	643.92	182.89	243.55	229.51	245.16	256.6	435.91	181.3	368.62	315.61	204.02	183.78	691.38	1076.1	245.2	215.46	220.76	163.46
150.43	162.47	137.72	182.91	279.03	225.96	149.06	178.86	259.75	144.22	191.45	750.76	125.03	147.78	155.41	137.99	126.49	123.01	155.23	123.31	125.51	126.93	137.86	137.3	982.32	211.72	363.41	330.55	227.39	287.08	306.92	627.23	604.79	327.49	243.55	184.88	232.19	444.09	196.44	556.61	364.93	340.88	242.54	475.06	691.38	558.48	270.78	433.69	220.76	155.23
150.68	177.33	577.23	152.05	246.96	147.23	159.37	152.31	158.59	251.31	281.54	273.01	138.32	123.31	132.25	166.12	128.85	119.17	371.26	191.11	163.71	122.79	124.03	127.91	210.53	211.15	160.98	189.28	171.27	234.92	306.92	170.57	604.79	361.17	204.87	542.73	232.19	191.82	196.44	434.23	236.09	205	438.65	671.56	691.38	1016.5	376.14	833.44	246.07	145.02
138.22	225.12	162.47	151.74	255.5	216.25	188.18	266.62	300.33	635.41	173.48	152.02	143.93	123.21	228.14	130.2	131.49	122.06	129.45	130.96	128.03	343.18	128.69	132.11	581.79	243.66	231.67	571.84	260.34	242.48	323.11	209.79	190.54	463.95	286.08	377.37	306.37	195.48	291.8	453.28	208.34	277.4	263.37	508.19	383.93	616.86	263.79	833.44	198.06	140.68
136.39	280.59	168.73	144.13	139.73	144.05	190.74	271.67	143.35	202.16	441.02	217.14	159.73	205.84	126.03	120.01	121.79	119.52	403.18	453.67	135.17	229.48	123.12	163.66	452.41	208.15	458.87	571.84	260.58	242.45	222.06	173.89	504.52	221.58	155.96	189.68	205.18	264.28	405.39	453.28	215.4	205.98	263.37	522.72	763.43	516.53	325.39	178.58	419.4	2292.5
153.71	145.53	157.03	138.95	164.02	138.23	137.98	143.62	248.46	266.47	408.42	1058	151.41	136.24	612.13	316.57	132.35	122.19	120.39	117.84	199.16	124.49	148.46	126.56	452.41	183.89	302.76	791.82	349.21	193.08	176.76	180.18	504.52	232.55	148.04	297.48	277.25	195.01	256.89	453.28	215.4	637.38	342.01	475.06	763.43	924.78	325.39	372.74	217.91	231.37
136	141.77	159	216.27	155.67	163.78	175.66	163.11	299.17	342.41	394.19	572.81	381.78	122.45	136.57	216.63	131.39	134.61	198.49	212.77	188.5	265.59	127.15	126.54	594.06	199.04	302.76	704.95	370.44	247.59	155.92	157.91	154.58	232.62	527.06	217.02	277.25	205.48	256.89	169.38	195.87	205.98	393.4	508.19	763.43	905.46	217.08	433.42	217.91	168.72
132.37	148.91	176.68	164.35	160.81	151.07	241.7	145.13	160.9	278.16	238.71	492.94	151.45	204.86	655.67	125.34	127.25	131.45	127.8	121.15	129.91	127.92	130.69	388.58	381.06	156.12	302.76	242.21	212.71	183.18	235.88	275.98	338.85	597.86	527.06	168.54	399.4	195.48	576.94	231.45	171.13	218.68	292.4	343.79	763.43	1076.1	657.08	372.74	204.47	143.74
140.83	150.37	159.63	154.47	145.99	150.02	153.4	286.77	136.57	358.89	212.23	598.86	174.61	163.24	123.93	123.02	124.22	153.97	123.98	136.41	117.75	117	122.64	268.2	726.5	461	342.63	893.97	336.3	363.83	190.6	443.6	178.91	240.8	316.94	232.75	279.51	154.48	308.37	223.76	253	157.75	486.7	301.96	355.19	219.74	657.08	187.84	204.47	155.23
147.08	148.68	143.09	138.69	146.84	202.73	180.29	184.31	148.75	467.45	152.48	182.84	352.32	133.73	142.7	118.85	122.99	123.83	129.64	124.37	202.66	125.04	124.06	136.96	157.78	167.29	285.23	248.33	336.3	171.89	919.7	695.78	178.91	232.55	316.94	542.73	279.51	164.8	230.58	302.9	209.19	201.16	486.7	332.64	355.19	718.28	657.08	306.96	141.39	147.12
147.13	372.25	154.77	159.08	149.38	154.02	246.34	161.86	185.08	197.58	215.98	154.6	125.29	164.3	127.04	122.86	127.99	123.72	129.03	125.58	152.41	319.83	192.99	124.02	259.22	203.88	339.89	3130.1	233.82	363.83	919.7	707.77	379.46	215.76	418.46	309.63	337.2	169.5	230.58	239.6	234.46	241.52	349.52	435.07	355.19	428.26	461.75	505.11	977.58	2292.5
165.43	152.45	171.1	186.99	193.83	155.12	208.68	183.11	176.15	143.93	931.2	585.4	124.75	135.13	131.33	123.21	124.56	120.24	328.76	118.97	123.88	123.11	165.35	184.67	490.07	163.28	300	299.71	266.11	187.19	258.69	148.54	379.46	487.23	189.48	147.69	191.1	243.25	341.15	246.06	188.05	560.06	283.76	529.32	355.19	215.85	342.59	433.42	977.58	1693.4
145.42	135.08	161.69	151.94	161.23	168.47	178.49	162.29	131.43	199.99	160.47	424.72	131.54	142.34	183.19	117.12	131.43	124.8	130.12	148.45	113.7	168.8	150.78	155.1	549.71	150.59	448.02	893.97	267.66	318.46	208.26	707.77	379.46	273.83	239.49	309.63	199.57	447.47	1416.2	344.58	229.84	214.07	336.09	676.58	424.01	558.48	296.81	400.34	399.97	156.01
147.51	238.02	175.59	213.05	362.69	170.17	204.13	219.21	313.5	163.15	159.91	386.19	272.25	126.33	149.02	130.15	119.59	546.92	276.19	151.89	289.83	339.68	174.2	119.37	264.6	284.41	689.53	893.97	210.43	161.14	203.88	182.34	412.53	597.86	802.88	588.81	199.57	358.59	219.39	215.88	413.57	238.14	563.55	714.6	424.01	471.12	296.81	320.25	803.81	2292.5
140.43	137.61	153.94	167.05	145.08	141.96	422.06	161.13	189.09	186.89	150.14	677.29	119.49	118.66	146.8	123.42	124.42	147.19	282.08	138.95	201.76	384.88	150.77	127.19	193.47	253.14	398.65	172.49	211.66	188.92	417.48	217.86	359.5	384.49	802.88	665.59	198.48	171.57	141.93	417.44	339.39	214.11	456.71	678.34	424.01	751.65	382.99	358.61	803.81	144.93
147.97	136.75	140.52	176.53	141.08	131.45	166.48	151.63	169.02	194.96	225.36	330.62	122.48	354.53	183.73	119.53	121.2	129.16	120.67	131.43	116.89	279.41	232.63	433.01	409.33	323.74	153.08	165.9	370.5	222.19	161.16	217.86	702.32	487.23	802.88	525.42	198.48	606.69	432.16	1139	320.76	406.65	456.71	529.32	424.01	642.5	382.99	883.39	258.25	155.23
138.47	139.16	135.81	150.82	149.26	155.4	138.15	145.52	168.39	175.44	613.21	482.83	190.74	132.49	124.04	347.14	127.17	120.58	121.21	123.51	117.69	504.57	128.64	131.46	409.33	284.41	140.61	149.18	365.58	207.42	280.29	199.39	357.68	384.49	153.23	348.34	198.48	242.58	155.39	392.4	320.76	203.47	391.28	303.75	436.99	287.38	382.99	372.74	457.05	156.01
138.88	131.73	172.79	136.96	836.02	136.28	162.56	191.07	464.18	273.76	226.51	170.39	174.67	238.63	122.11	209.95	126.35	141.17	210.85	118.79	121.81	386.64	145.07	139.58	621.27	323.74	366	149.9	212.93	161.92	329.96	169.77	383.38	233.76	362.39	303.88	339.75	243.25	339.87	417.44	154.04	337.09	391.28	374.21	314.63	532.4	476.27	883.39	206.13	144.93
137.13	140.07	165.62	151.76	140.2	197.88	468.85	141.92	326.07	189	270.36	653.56	136.18	140.6	130.52	133.67	128.72	130.56	138.1	119.75	329.56	128.33	157.17	149.4	412.52	193.19	349.32	333.42	427.61	1429	255.27	173.7	383.38	579.62	362.39	246.18	383.96	223.15	262.45	609.98	453.67	241.68	473.85	678.34	258.41	433.84	476.27	857.59	206.13	164.41
150.88	141.37	165.66	134.53	183.76	381.78	159.88	532.18	185.01	161.71	212.86	288.69	130.8	307.47	267.66	122.2	123.94	122.67	120.83	122.37	308.43	135.31	123.6	145.5	382.36	321.38	410.33	187.92	201.37	176.77	357.4	252.61	311.26	227.49	166.74	309.63	383.96	265.24	245.05	417.44	351	475.45	306.98	542.27	258.41	621.57	476.27	271.74	206.13	231.37
142.96	128.54	736.24	169.92	149.75	235.61	174.09	142.84	272.62	176.22	151.11	162.25	125.26	245.37	131.69	223.21	158.46	121.04	129.23	133.54	144.41	121.87	128.97	130.71	382.36	323.74	260.53	345.89	215.46	696.85	357.4	173.41	311.26	206.43	215.41	965.18	275.33	248.15	418.39	183.06	251.82	368.95	350.86	342.64	192.6	596.17	295.41	409.26	271.28	155.23
145.92	159.8	157.77	134.44	156.42	309.67	201.25	198.83	160.77	271.55	630.87	370.54	146.44	125.5	123.34	117.92	142.62	121.51	125.37	122.45	117.74	124.76	124.78	365.55	163.59	209.65	226.07	290.98	185.68	1429	172.16	172.75	283.43	384.49	140.15	348.34	235.93	192.93	418.39	347.19	545.43	376.77	350.86	678.34	192.6	683.86	509.03	287.29	158.17	155.23
136.57	160.25	169.28	163.66	140.86	147.45	211.94	156.27	170.04	602.53	292.06	363.39	217.95	166.59	123.27	138.9	132.94	123	157.18	264.37	178.02	118.17	128.26	155.69	217.56	220.74	472.27	194.89	360.55	220.3	254.3	296.76	179.82	181.76	517.77	275.54	214.36	181.49	242.8	333.15	266.15	407.66	795.67	345.47	142.97	384.33	249.3	400.34	500.79	167.59
150.04	148.26	151.38	149.12	153.34	147.7	152.18	162.14	169.38	149.78	375.04	559.03	130.73	143.17	133.25	127.29	123.08	118.47	141.37	361.49	143.43	134.37	121.58	137.21	217.56	257	347.99	171.14	201.63	420.18	244.19	381.43	185.87	171.54	380.49	556.5	153.33	186.61	242.8	228.29	266.15	375.47	618.94	222.44	331.27	219.74	326.85	716.18	500.79	143.25
144.53	184.42	142.78	147.58	145.91	166.36	242.86	141.56	527.05	321.75	169.69	183.86	121.07	122.49	148.04	166.5	125.3	114.75	540.07	126.15	123.06	126.99	129.05	198.21	431.7	257.46	375.17	154.03	201.63	148.01	258.51	153.32	356.17	240.65	180.11	195.11	506.1	259.27	295.14	202.65	225.23	407.66	618.94	311.95	418.14	924.78	465.12	590.41	344.82	167.59
133.93	137.65	157.26	139.19	168.7	156.24	219.28	138.45	138.01	1289.4	148.44	207.5	158	131.43	212.11	122.58	338.17	122.39	420.89	115.83	119.66	135.48	123.59	199.66	137.19	181.97	471.31	166.89	636.38	235.99	282.09	407.65	192.38	233.76	618.76	965.18	366.09	275.81	300.7	200.61	462.44	278.14	363.59	644.02	418.14	905.46	465.12	846.64	282.2	158.1
129.3	134.78	162.12	141.98	162.01	142.69	146.41	152.72	231.04	551.56	142.79	161.64	138.03	272.22	300.58	136.1	126.78	122.21	132.12	119.68	118.13	127.22	120.06	128.17	216.44	170.04	315.43	211.76	237.67	276.39	629.46	207.64	241.84	223.2	740.68	556.5	195.61	229.76	220.56	781.47	187.03	331.51	479.54	258.08	491.34	905.46	447.28	287.29	282.2	141.69
133.71	142.62	138.45	176.18	162.14	161.99	234.75	472.84	267.12	423.47	451.95	162.55	120.4	128.4	423.07	275.86	130.73	115.92	126.12	173.19	443.15	132.75	125.97	115.3	259.73	248.94	179.98	176.16	196.02	219.18	391.15	753.34	268.88	227.4	802.11	965.18	288.95	231.5	380.16	343.35	337.55	465.53	479.54	412.04	332.93	314.79	231.04	1023.1	282.2	134.71
149.79	141.91	146.13	143.28	145.56	175.87	262.58	199.57	248.45	157.43	282.02	807.32	121.74	360.55	148.6	220.72	136.86	211.94	748.03	135.57	148.78	149.98	142.69	127.99	606.9	164.75	489.43	176.16	223.26	163.77	307.65	178.68	157.55	245.05	606.83	299.04	173.8	252.75	380.16	206.95	512.48	465.53	479.54	197.6	707.94	295.48	231.04	173.94	282.2	192.91
134.18	159.12	194.42	164.15	162.72	189.53	294.13	138.35	219.58	285.72	574.56	146.25	125.49	211.76	296.38	246.59	121.58	170.68	143.61	122.46	328.05	123.79	516.66	121.72	230.22	217.81	649.73	227.25	513.28	172.65	307.65	753.34	301.7	262.52	606.83	290.94	173.8	319.9	250.84	328.36	512.48	376.77	484.31	310.05	475.24	222.05	231.04	836.74	263.09	145.44
161.38	137.6	141.55	157.83	147.54	166.34	161.82	166.51	188.69	244.87	215.48	193.57	362.17	220.83	128.87	135.51	122.49	122	179.62	125.44	141.64	125.63	396.91	163.1	528.78	231	261.52	220.04	294.59	218.67	309.59	434.18	389.23	323.84	417	556.5	317.97	221.77	250.84	259.5	388.24	325.57	347.73	197.6	475.24	246.72	167.26	402.87	195.98	156.01
138.22	147.7	137.41	133.94	212.02	168.27	197.15	388.94	156.7	162.99	413.16	878.95	179.21	205.82	197.64	278.45	127.34	145.95	134.92	160.3	212.62	191.79	120.18	129.68	367.36	189.91	258.8	212.99	279.3	217.52	176.49	170.46	529.06	476.65	377.99	464.24	398.26	282.17	416.13	413.74	241.02	267.02	210.72	262.58	354.48	774.5	146.95	339.18	195.98	145.99
173.92	154.82	138.86	255.12	157.88	238.33	168.83	168.53	157.52	158.71	570.92	966.86	162.73	187.17	115.42	126.39	127.02	122.58	171.64	140.74	148.8	124.69	127.61	130.97	367.36	231.65	577.52	212.99	199	220.17	325.47	462.46	529.06	209.61	377.99	310.56	398.26	267.42	416.13	275.72	566.72	265.51	418.57	262.58	354.48	433.12	549.38	507.39	195.98	159.31
138.2	152.07	192.52	144	256.21	138.95	138.16	142.54	210.14	365.88	152.78	567.61	155.73	127.62	125.47	124.56	122.65	210.89	130.39	149.53	120.17	130.97	129.02	133.15	187.89	204.86	554.76	152.52	164.87	453.75	378.27	407.05	650.45	347.22	377.99	397.48	239.77	242.4	441.99	282.17	207.37	331.51	492.04	500.2	251.06	555.08	549.38	1027.2	195.98	159.96
141.94	132.28	164.33	157.45	140.06	133.82	161.36	148.33	143.53	261.24	160.33	579.94	374.4	281.43	123.6	124.36	127.73	129.92	129.17	128.45	215.23	121.14	127.02	128.36	439.17	448.66	174.67	466.39	209.19	229.47	179.36	407.05	356.86	184.14	568.29	290.3	294.86	190.33	212.86	202.64	207.37	388.9	492.04	387.19	251.06	574.6	549.38	548.12	194.28	159.96
151.39	144.39	139.04	135.17	150.88	172.42	214.7	338.52	230.22	181.04	761.2	306.01	124.12	129.97	129.06	118.5	142.45	129.07	123.86	188.6	261.49	135.36	365.79	139.16	321.06	414.67	313.35	466.39	341.79	200.8	284.18	324.64	356.86	537.45	653.94	342.98	294.86	266.97	369.66	189.27	265.04	231.27	233.91	379.94	440	915.78	428.33	455.66	268.1	257.77
149.33	149.38	137.44	142.73	144.71	229.58	241.6	279.24	219.26	393.75	313.71	806.36	177	123.18	201	178.95	129.51	474.99	119.34	122.49	137.94	130.12	118.7	125.75	333.26	241.69	983.07	141.72	322.79	375.44	249.89	232.19	294.96	262.52	653.94	222.18	274.05	317.66	380.48	226.03	228.89	161.73	655.29	221.73	440	744.81	428.33	417.94	268.1	152.94
143.47	153.31	144.13	150.97	172.23	230.04	159.26	150.82	272.3	365.48	572.51	198.78	184.05	136.78	347.14	123.63	123.2	622.73	131.1	120.06	132.76	278.9	130.87	150.79	492.99	241.69	377.39	466.39	264.31	249.88	321.32	326.65	315.36	224.18	428.37	290.94	274.05	304.17	280.46	231.6	685.63	277.76	655.29	792.87	428.54	796.76	428.33	486.08	268.1	146.02
141.61	199.33	158.35	168.59	135.97	180.58	244.9	149.15	255.25	218.95	431.42	308.19	122.42	173.79	122.59	117.89	121.61	669.44	117.36	145.79	196.73	164.23	272.12	194.16	530.67	274.34	161.14	186.36	323.8	249.88	353.35	294.92	361.75	267.68	265.86	177.46	268.64	579.35	203.95	400.14	263.8	266.49	235.18	400.97	291.48	551.17	230.84	449.21	268.1	194.8
144.39	144.65	136.01	146.52	150.69	145.59	218.61	140.94	244.52	314.74	316.78	159.77	125.34	122.57	119.65	169.11	124.85	164.93	145.75	124.06	124.33	120.4	235.28	155.91	287.41	573.86	152.53	319.04	376.44	149.3	400.46	413.63	396.42	253.78	542.93	236.1	268.64	221.77	350.61	441.25	597.06	311.64	306.53	304.78	291.48	698.84	314.39	417.94	268.1	570.28
142.36	140.5	139.81	151.4	141.06	154.25	147.47	191.95	253.56	145.98	155.32	347.64	283.33	120.14	145.16	125.96	124.52	142.08	123.48	142.17	254.45	132.81	126.25	122.99	399.87	202.24	246.39	279.01	318.44	471.13	327.17	413.63	454.73	476.65	431.89	397.48	353.52	207.11	350.61	400.14	597.06	170.2	306.53	204.27	291.48	200.82	343.29	574.28	128.8	143.74
148.68	137.74	136.56	148.72	147.04	153.31	186.77	142.2	414.31	277.57	479.57	256.99	125.58	129.4	122.79	123.44	188.67	128.64	158.48	126.72	126.92	113.93	138.36	218.19	204.36	156.67	228.08	279.01	622.78	169.83	388.77	305.61	413.46	339.26	431.89	432.3	562.91	197.38	481.55	192.72	306.96	406.16	411.09	269.3	305.73	818.04	343.29	207.34	186.17	143.25
140.88	633.38	189.92	206.89	146.26	150.17	387.4	324.29	182.85	388.27	714.35	224.51	148.97	549.28	126.71	121.1	140.41	123.88	123.7	151.57	248.38	123.57	132.4	179.18	314.1	603.74	628.61	319.04	265.28	190.89	388.77	153.35	413.46	178.52	381.64	326.01	389.73	247.56	481.55	535.15	306.96	262.39	411.09	287.97	292.02	555.08	203.79	466.48	186.17	167.59
139.39	154.52	189.63	194.31	194.08	254.85	162.67	230.27	163.48	150.72	179.15	278.62	127.9	129	126.25	147.91	122.74	125.04	147.29	136.84	181.83	128.74	146.91	154.96	323.36	603.74	678.37	319.04	174.82	208.32	357.1	297.73	415.22	468.79	333.49	837.42	241.78	367.3	244.12	265.22	284.95	450.75	838.1	425.56	344.82	577.16	219.08	226.31	403.61	145.99
142.93	129.11	150.98	179.84	146.12	286.96	165.06	155.61	394.21	155.46	160.44	194.87	179.94	227.44	117.33	343.35	123.91	122.07	121.96	119.77	125.53	126.25	135.02	211.13	232.52	268.26	678.37	303.59	372.47	152.4	158.76	194.53	415.22	255.34	278.78	258.26	233.58	148.44	244.12	462.75	552.89	573.32	838.1	347.7	344.82	470	191.57	485.44	403.61	156.01
199.85	185.77	173.53	219.3	208.15	181.53	180.81	259.37	311.73	156.41	397.95	334.56	350.69	129.5	230.61	137.47	122.92	148.84	125.29	124.21	122.89	162.25	232.41	126.07	144.75	191.19	281.36	350.19	180.07	173.26	503.07	170.59	370.58	232.6	546.43	257.77	233.58	167.97	269.52	215.13	668.13	336.61	838.1	239.58	174.9	585.47	191.57	578.44	130.9	138.58
138.72	141.68	140.71	158.6	174.62	164.12	144.9	198.5	168.21	159.81	162.3	243.57	504.79	129.01	363.19	119.02	124.35	124.62	119.09	137.2	174.94	185.87	130.55	144.79	238.02	199.81	675.12	350.19	367.13	187.08	168.29	308.91	370.58	487.67	386.37	257.77	284.82	296.53	456.9	667.85	668.13	343.89	838.1	792.87	219.39	497.92	191.57	756.7	130.9	152.94
136.04	175	157.35	135.4	144.46	139.05	218.68	163.82	157.16	395.8	402.84	145.31	225.16	157.12	127.18	208.3	129.42	163.12	127.16	329.19	141.62	129.55	456.27	115.38	609.53	162.6	509.92	530.4	265.34	173.26	473.74	170.59	223.65	202.05	386.37	397.48	543.18	247.56	456.9	176.58	668.13	371.65	174.82	304.83	219.39	445.08	326.11	496.28	130.9	144.59
139.29	144.2	136.48	150.08	227.96	282.93	447.36	209.92	761.74	161.73	391.6	436.46	142.82	121.78	142.17	131.43	126.58	124.23	127.68	195.14	133.03	143.31	119.68	129.13	356.63	261.07	317.06	530.4	265.34	312.41	149.38	209.5	517.96	282.54	271.67	323.81	372.44	248.62	456.9	441.25	418.57	231.67	284.29	357.81	219.39	428.3	326.11	574.28	143.09	145.7
135.19	162.35	143.72	145.65	223.68	264.7	176.92	145.59	1071	319.36	240.38	509.23	347.15	138.68	141.87	123.61	120.41	124.68	159.25	122.92	275.86	138.36	163.65	149.6	394.42	287.27	317.06	448.85	290.66	984.46	339.86	938.88	246.83	221.75	584.63	257.77	372.44	289.3	646.67	218.03	418.57	450.75	339.95	336.18	244.13	433.12	178.95	466.48	143.09	148.89
146.51	245.41	140.78	137.24	151.81	150.17	185.9	620.34	198.48	152.78	688.49	901.53	138.79	401.07	130.87	134.69	167.2	123.85	134.26	124.31	120.61	175.77	127.64	133.24	394.42	154.41	673.79	151.03	207.19	204.4	339.86	405.01	340.24	221.75	180.38	323.81	372.44	206.16	139.75	462.75	490.92	195.35	263.4	188.93	283.56	691.44	214.24	340.53	143.09	156.51
146.72	146.27	140.65	161.43	212.2	343.82	170.71	439.07	210.03	444.56	733.06	191.42	118.45	249.64	122.07	126.41	124.25	120.69	128.71	124.37	311.2	249.3	146.71	295.56	394.42	261.07	163.68	530.4	188.19	199.22	432.79	405.01	551.68	274.04	500.55	324.85	158.79	174.97	154.25	218.03	490.92	211.04	355.03	356.04	333.36	577.16	211.77	327.42	202.18	147.05
191.01	151.58	140.66	138.53	155.24	137.2	461.46	177.74	165.74	311.9	278.78	653.84	126.25	129.69	118.74	128.09	122.71	137.95	129.65	126.85	206.27	118.43	356.71	153.13	332.79	565.02	341.51	530.4	327.51	198.14	220.94	938.88	201.8	487.67	500.55	366.77	177.99	222.96	228.93	462.75	490.92	266.49	355.03	499.83	224.48	335.6	227.38	665.28	202.18	163.19
162.53	150.65	136.5	142.9	161.35	323.62	154.68	148.22	631.84	206.38	512.03	244.46	133.65	122.01	284.64	154.27	137.66	125.48	137.14	120.3	131.1	252.14	131.42	153.29	461.52	157.99	229.11	478.46	182.86	219.5	338.01	603.7	686.81	252.51	538.61	324.85	177.95	222.96	151.5	202.28	484.88	285.63	174.37	176.75	326.13	932.98	227.38	607.62	202.18	161.47
156.59	223.37	136.47	163.38	159.62	222.23	243.12	223.64	309.43	142.72	770.48	218.46	140.25	135.43	118.57	144.62	129.09	124.78	167.27	125.42	419.88	121.32	146.58	195.66	398.05	221.97	314.25	322.58	247.15	150.8	366.28	194.65	466.05	306.99	538.61	398.19	551.32	369.68	450.3	325.92	660.36	573.32	198.46	499.83	227.93	425.17	253.57	259.13	202.18	145.7
134.21	145.53	147.3	142.08	184.6	184.95	266.84	196.85	326.91	148.22	409.94	149.55	129.82	119.4	129.61	148.17	119.18	175.35	130.87	119.58	159.73	125.93	149.21	127.47	443.96	229.62	314.25	914.7	259.13	343.49	227.95	200.38	313.11	218.4	351.63	837.42	551.32	268.38	446.71	270.93	221.49	431.71	198.46	227.05	227.93	218.89	253.57	263.5	202.18	156.51
129.52	169.77	152.74	141.95	146.39	208.42	292.01	262.56	287.12	190.91	541.41	167.15	141.09	136.5	246.21	134.03	128.52	122.5	127.57	126.23	122.68	270.51	274.84	114.95	453.59	173.66	388.61	229.45	290.28	200.93	420.06	192.46	180.02	240.66	222.15	168.23	551.32	206.26	208.29	325.92	712.95	266.85	205.19	233.38	231.34	564	295.26	408.64	222	143.25
130.78	147.12	173.46	143.03	153.44	169.93	138.79	187.67	317.17	172.08	150.34	165.75	122.69	124.18	142.36	135.69	132.02	127.26	133.63	214.03	122.21	128.39	122.28	124.69	181.5	207.91	226.11	783.89	569.34	215.21	269.79	190.17	205.51	225.57	449.36	336.1	532.5	205.34	429.68	341.66	712.95	517.2	267.09	336.8	764.49	524.44	185.56	521.72	138.07	176.52
141.21	134.35	167.05	137.06	177.12	165.49	209.22	185.63	220.39	176.88	291.5	487.18	265.14	145.95	129.59	174.29	120.4	119.12	123.44	121.21	193.77	245.97	145.03	124.31	741.71	688.58	354.99	351.59	601.26	177.85	229.67	175.29	203.52	313.45	449.36	398.19	532.5	268.38	201.98	187.89	333.86	519.12	248.72	326.18	764.49	564	425.68	1499.8	138.07	159.77
137.18	139.47	145.31	135.4	161.91	164.75	146.99	178.47	264.97	287.95	319.83	664.27	142.06	528.89	130.24	122.95	124.97	125.4	204.17	117.42	308.35	135.14	131.19	132.63	176.77	266.9	354.99	178.86	300.49	192.62	263.96	199.4	160.8	240.66	494.45	312.07	301.55	218.51	378.79	331.32	367.57	824.95	233.15	183.9	764.49	330.99	151.91	1057.6	138.07	138.86
148.54	133.14	140.49	136.94	196.76	183.94	156.38	252.23	162.28	183.89	198.36	147.56	125.11	465.36	208.6	118.02	125.16	124.9	126.48	119.44	132.13	121	115.48	119.53	653.75	287.99	282.5	914.7	300.49	378.62	278.47	203.34	317.55	256.73	266	323.81	455.04	174.92	468.97	331.32	263.78	573.32	250.35	233.38	371.86	216.58	290.83	706.17	138.07	217.29
149.47	153.48	142.63	142.95	145.91	146.7	261.49	358.88	201.32	155.33	209.22	168.54	149.12	181.8	119.84	161.72	121.01	126.62	187.77	150.9	327.72	127.7	169.63	167.07	653.75	256.13	304.85	189.52	661.27	200.93	391.99	210.19	249.46	263.01	440.75	187.21	361.09	238.51	414.23	200.08	289.45	266.65	205.22	192.05	371.86	246.59	255.41	242.11	138.07	164.41
161.02	150.04	137.15	136.82	195.16	153.56	270.47	277.8	263.47	233.89	479.7	416.53	163.85	130.67	119.03	131.38	122.28	121.14	188.88	156.2	161.39	157.47	125.4	146.81	553.64	217.53	195.93	784.14	218.13	165.22	479.07	296.4	249.72	303.89	440.75	233.13	498.07	177.92	360.77	331.32	932.17	240.76	305.83	326.18	248.28	332.04	255.41	335.17	138.07	145.91
135.52	139.75	151.55	130.33	165.57	166.28	229.08	158.17	178.88	267.57	165.65	358.73	163.97	132.28	124.34	286.82	127.16	283.84	201.27	119.59	131.69	172.76	119.85	212.95	393.2	217.53	233.27	229.37	289.5	504.55	901.86	184.5	262.81	218.8	193.08	280.23	498.07	210.44	240.16	291.08	253.04	362.83	607.24	392.03	248.28	289.23	255.41	311.24	132.86	146.02
159.42	150.54	139.12	142.44	156.13	131.8	168.11	167.77	180.49	379.23	145.49	423.75	142.07	129.33	125.89	137.11	124.04	146.16	126.13	121.07	346.35	121.37	124.26	137.98	170.81	185.87	411.95	784.14	749.81	198.6	219.67	224.05	211.19	195.16	191.09	259.79	532.65	264	359.62	200.08	422.48	201.53	295.44	229.11	248.28	425.17	2098.1	229.28	132.86	135.26
131.26	138.64	168.39	159.3	153.84	158.36	429.41	213.49	140.38	347.71	165.12	211.36	165.66	121.56	152.4	121.29	122.82	139.51	442.94	137.42	135.69	127.52	149.82	267.28	431.27	436.3	389.17	784.14	383.45	194.96	190.53	184.5	367.51	195.12	646.23	256.76	504.74	350.44	243.86	291.08	422.48	278.62	295.44	392.03	264.38	564	2098.1	456.73	132.86	194.8
150.76	131.02	137.06	135.72	187.01	177.5	210.25	175.73	228.86	179.1	164.4	211.42	183.96	370.6	149.99	121.38	124.07	124.26	222.84	119.23	119.24	117.77	125.3	124.03	413.15	436.3	458	199.71	263.87	1226.8	461.04	195.03	135.52	262.28	587.99	624.39	267.73	268.65	243.86	381.12	264.74	249.2	254.31	329.4	264.38	539.12	2098.1	212.39	203.46	145.99
140.49	158.19	154.94	142.77	195.76	150.68	165.57	193.11	159.45	159.57	571.19	695.74	165.54	125.34	123.58	158.59	129.89	125.83	236.11	176.04	132.02	140.85	126.78	151.17	380.11	289.01	431.91	317.62	482.94	747.32	188.94	210.19	292.25	357.25	587.99	256.76	343.1	238.81	313.68	291.31	264.74	312.04	212.23	176.98	264.38	468.73	2098.1	574.74	133.92	145.7
159.53	173.04	140.82	137.95	156.75	348.4	377.77	407.32	171.23	149.18	206	214.1	136.89	154.46	127.89	130.65	129.65	123.45	125.78	124.27	139.97	112.44	213.37	129.88	380.11	183.1	431.91	325.35	302.23	182.69	451.24	183.78	268.34	231.48	842.71	264.29	343.1	165.48	313.68	188.13	494.18	224.11	310.1	207.88	267.9	468.73	214.51	243.04	133.92	139.55
140.1	142.65	161.86	136.6	163.63	162.8	420.58	187.59	147.93	201.26	380.39	645.44	219	126.62	158.43	128.44	124.42	123.7	175.27	121.36	117.88	136.65	219.74	127.03	801.41	208.65	508	208.35	357.02	747.32	582.08	244.22	382.54	312.4	842.71	406.38	565.62	350.44	313.68	214.48	201.77	254.04	379.89	589.67	267.9	216.58	291.5	243.04	153.07	138.58
165.88	140.51	151.77	149.3	146.43	159	188.08	272.56	163.66	150.14	160.02	511.69	128.75	121.73	127.55	132.45	181.19	116.26	348.21	164.9	125.81	124.18	135.1	247.69	165.01	186.47	225.74	199.71	247.46	348.91	157.57	222.32	288.23	233.01	209.51	327.06	826.68	264.23	313.68	200.08	201.77	325.74	334.36	419.19	477.91	1034.3	906.34	229.28	153.07	161.89
163.26	393.23	143.29	148.68	140.02	158.08	201.3	289.14	312.47	173.11	192.46	429.64	166.32	560.9	124.04	178.08	121.95	121.28	356.8	200.82	152.84	292.55	158.94	133.47	294.35	204.92	420.51	318.38	247.46	182.69	495.29	205.81	235.41	233.01	221.16	153.59	249.78	420.93	212.69	264.37	488.67	426.24	305.19	283.65	477.91	591.37	906.34	493.07	153.07	152.94
153.11	130.71	136.54	209.48	144.8	181.61	169.13	153.14	297.47	150.37	352.02	291.52	135.96	416.27	118.82	164.73	127.94	136.23	165.65	121.94	120.83	141.05	127.46	142.79	720.61	609.25	342.93	325.35	302.53	358.78	755.53	256.67	342.95	312.4	692.92	624.39	249.78	292.95	275.94	381.12	324.58	379.75	305.19	419.71	477.91	468.73	402.26	296.87	176.64	143.25
138.91	140.26	147.14	188.25	144.04	206.86	210.34	211.81	273.42	151.15	259.47	398.62	124.55	253.44	126.9	131.09	123.04	137.59	131.34	143.4	127.01	125.89	121.34	133.59	582.42	609.25	210.36	157.68	243.13	238.11	510.66	241.75	342.95	207.6	259.95	204.92	345	354.93	224.05	228.76	652.63	325.74	477.72	338.28	477.91	539.12	402.26	484.6	176.64	140.73
151.46	157.45	152.39	145.93	188.32	152.06	213.75	349.24	392.21	316.27	474.36	180.54	568.48	134.81	132.82	118.02	126.13	132.38	138.58	124.24	259.07	191.59	137.99	141.86	255.68	236.47	364.39	211.13	354.5	157.33	362.39	166.09	342.95	226.47	473.21	596.37	382.8	309.44	224.05	248.91	325.94	241.56	242.1	380.75	299.74	362.6	296.87	299.06	166.26	140.73
136.98	148.35	138.01	140.79	169.56	131.68	166.29	145.96	257.5	148.8	217.01	685.15	219.69	263.24	151.72	133.12	125.59	118.28	125.96	330.9	167.88	128.46	121.93	140.14	283.79	236.47	472.25	293.47	348.79	182.66	301.18	172.25	416.06	189.66	519.62	241.43	443.62	266.47	383.21	253.98	447.28	257.17	354.3	338.28	297.42	171.56	428.88	456.73	168.02	140.73
138.58	145.09	152.26	146.72	143.24	150.59	137.69	234.19	254.36	180.43	164.34	321.54	127.41	122.76	130.06	145.58	125.68	149.42	180.36	116.11	122.87	178.18	177.27	185.56	380.18	168.51	167.43	273.03	303.74	282.37	215.4	239.31	160.04	197.05	162.32	319.59	443.62	346.1	383.21	190.32	447.28	269.11	192.43	402.33	330.91	241.75	217.21	392.48	277.93	146.02
138.53	138.34	139.13	142.38	140.46	260.59	199.79	218.73	142.32	328.29	219.51	424.97	361.16	118.5	149.68	125.26	121.14	147.65	120.83	358.42	132.85	132.02	206.89	132.65	162.19	407.29	412.47	200.48	197.01	183.11	168.55	206.3	217.04	209.61	420.76	265.25	459.79	314.46	383.21	228.88	192.45	274.96	179.08	325.54	306.37	260.39	407.98	354.23	145.83	139.55
148.36	138.54	141.49	158.2	162.27	180.78	244.37	389.61	705.71	398.76	167.62	677.32	164.14	339.58	141.85	132.16	125.85	124.53	122.66	151.08	130.92	124.07	127.65	123.66	504.1	238.87	412.47	405.61	322.29	349.73	216.05	206.3	225.68	275.34	184.92	288.63	459.79	733.6	215.12	158.6	192.45	260.5	179.08	364.22	306.37	325.57	407.98	268.31	185.14	139.51
140.82	136.8	158.2	138.52	152.12	167.7	253.59	183.39	439.95	156.73	220.53	1116.2	385.57	118.32	327.92	120.42	128.91	118.47	142.97	124.55	126.43	126.15	178.69	127.09	281.74	206.86	544.06	293.47	166.69	247.49	207.47	274.44	175.79	232.18	340.32	160.43	197.59	224.27	215.12	301.24	507.24	209.56	435.22	379.8	306.37	586.63	197.15	459.8	185.14	134.71
137.96	147.18	139.01	168.06	160.16	207.21	218.11	280.43	339.65	179.08	164.19	328.12	158.59	120.12	120.53	123.32	131.59	125.44	483.41	154.94	120.34	129.7	131.22	128.44	281.74	233.99	483.52	198.65	547.02	484.12	166.45	367.28	323.76	251.59	268.9	1651	197.11	309.44	400.09	706.34	265.24	299.72	435.22	311.24	275.64	654.22	321.01	304.38	202.68	146.02
148.58	169.67	144.24	139.41	172.13	147.06	187.34	185.68	177.79	177.91	313.43	222.74	118.26	123.6	433.19	125.03	212.07	128.9	117.56	122.78	170.01	122.18	129	137.95	316.55	290.11	339.16	405.61	351.28	427.72	283.39	166.05	155.6	208.61	342.17	314.23	175.41	468.97	400.09	696.99	244.04	311.01	262.02	273.56	415.04	362.6	208.26	183.75	152.3	139.51
165.56	140.82	158.8	143.04	158.09	166.97	255.76	187.46	155.4	154.3	145.61	206.13	137.44	122.82	186.38	545.92	128.13	120.53	146.54	117.41	160.06	127.16	129.06	225.73	164.45	396.22	510.92	491.59	413.26	349.73	414.11	172.56	239.39	208.61	217.55	236.01	222.26	360.14	307.25	301.24	244.04	257.17	411.25	211.7	237.39	171.56	168.08	392.48	152.3	135.26
152.32	146.6	173.7	140.18	148.91	138.27	205.55	343.11	151.41	179.96	499.86	571.67	127.29	124.29	142.45	122.87	127.49	137.84	296.22	123.54	134.77	162.18	142.8	129.54	223.36	189.54	212.26	172.04	254.96	190.89	215.57	185.76	281.35	208.61	231.88	184.21	383.97	314.46	307.25	314.23	594.22	386.93	302.83	421.26	401.06	402.47	271.11	241.44	134.55	145.73
134.79	127.87	161.18	183.69	162.29	151.75	182.1	259.55	145.49	194.62	209.93	444.14	145.29	247.3	124.56	188	127.12	128.45	139.15	473.43	137	193.2	117.18	123.08	234.45	396.22	479.31	728.42	279.74	202.89	331.96	212.48	607.57	258.21	152.66	196.1	407.18	217.13	455.53	301.24	247.9	252.92	246.07	234.84	339.15	586.63	192.27	274.57	134.55	144.67
146.7	148.84	151.48	138.2	171.18	303.25	356.07	147.67	206.36	185.1	490.85	155.98	123.9	122.07	148.07	117.43	129.31	128.29	112.34	124.75	121	186.5	158.67	172.69	171.84	253.49	479.31	258.43	217.81	892.58	183.11	469.05	607.57	204.91	253.04	211.3	407.18	188.67	462.4	179.44	763.43	260.5	246.07	341.96	339.15	536.01	239.82	201.98	370.3	138.57
139.19	132.99	152.62	143.99	136.65	169.22	157.63	189.34	172.93	146.5	391.6	213.55	152.1	319.19	122.83	125.36	122.52	123.01	121.77	115.8	126.47	125.32	122.1	137.84	469.09	633.03	286.6	852.95	217.81	2456.9	205.27	469.05	290.6	308.13	368.62	236.7	232.97	468.97	481.03	200.12	325.55	368.76	362.76	441.34	246.15	357.44	250.89	149.3	370.3	176.66
151.44	140.19	150.13	181.45	150.67	170.89	246.6	353.61	154.42	184.4	429.44	408.57	208.67	121.03	128.48	319.95	130.52	119.47	122.65	122.84	142.84	208.42	147.31	144.77	277.58	767.63	232.74	188.03	574.17	334.94	350.64	198.03	204.65	362.11	415.95	308.37	432.57	360.14	241.78	145.11	325.37	386.93	362.76	730.01	260.96	332.46	250.89	327.34	281.38	140.73
163.77	140.81	159.49	137.21	180.12	148.49	241.19	423.96	235.95	228.29	460.86	169.41	124.25	126.34	223.33	146.71	134.92	116.41	148.14	132.79	118.83	154.57	119.38	139.63	292.21	414.99	194.69	593.31	574.17	281.22	432.71	183.01	180.41	258.84	254.62	196.1	432.57	308.13	241.78	249.17	705.36	247.06	362.76	839.16	260.96	194.27	148.15	224.96	128.11	139.51
145.66	183.14	142.54	146.17	185.02	145.95	391.63	472.37	420.95	323.57	252.97	1002.8	125.5	187.62	155.23	185.93	128.91	115.72	180.49	123.76	123.08	161.18	141.83	187.49	701.27	633.03	388.12	224.59	665.44	892.58	207.96	344.16	167.89	214.44	383.26	281.86	186.61	308.13	201.43	213.47	191.57	299.85	362.76	170.74	260.96	295.61	220.94	392.81	128.11	165.02
137.16	138.05	138.43	153.34	173.42	147.12	163.66	172.68	385.08	150.02	515.45	157.98	363.5	119.66	123.02	120.11	124.9	126.39	122	151.86	159.13	124.64	226.93	132.87	186.58	253.49	239.99	188.03	665.44	334.94	235.83	169.82	931.85	240.98	647.82	173.1	234.76	468.97	364.79	208.63	245.56	353.95	362.76	509.23	235.73	360.13	220.94	395.76	127.98	139.51
151.35	147.38	161.48	152.75	273.53	181.45	247.77	182.86	256.96	170.07	151.43	648.97	122.55	121.83	123.35	117.64	125.11	130.81	127.93	153.17	339.56	227.18	133.85	140.5	309.54	554.42	319.59	914.21	665.44	2352.8	180.19	230.25	363.75	234.17	647.82	222.08	197.92	315.93	364.79	515.31	245.56	287.99	250.21	338.04	235.73	329.32	251.36	350.27	293.54	173.99
159.4	134.65	138.05	147.97	192.65	141.23	216.54	170.06	161.32	201.75	563.66	148.1	128.22	168.11	119.97	224.66	126.21	126.81	136.36	200.55	131.56	624.64	131.13	119.38	607.27	633.03	319.59	728.42	173.76	224.6	238.77	524.94	363.43	234.17	363.68	224.87	202.56	468.97	178.54	204.57	245.56	428.19	723	407.73	212.4	295.61	207.78	412.41	131.92	139.55
138.91	136.26	170.89	134.27	160.79	192.15	199.48	165.29	168.5	183.53	554.97	465.47	451.96	290.71	133.85	175.62	132.02	125.1	173.46	121.56	306.58	217.88	141.85	126.04	221.97	633.03	414.94	681.84	358.01	167.74	311.31	376.97	469.68	180.56	363.68	234.86	202.56	210.79	297.17	158.77	385.56	309.83	277.28	222.07	349.73	272.89	209.13	502.56	131.92	137.6
223.93	145.25	134	185.22	193.11	138.05	242.19	148.37	176.57	454.15	146.2	289.03	289.83	156.91	115.27	134.43	143.64	121.99	204.47	115.56	122.47	134.47	120.79	229.86	183.92	633.03	410.08	170.86	358.01	892.58	311.31	230.25	295.65	258.74	169.88	335.92	389.18	464.32	268.36	325.15	290.34	428.19	245.79	267.08	349.73	266.36	303.3	486.21	131.92	139.47
139.75	153.77	147.22	161.02	193.46	136.97	409.04	163.39	225.43	268.1	295.88	249.13	119.78	138.45	125.56	124.34	136.08	167.58	127.3	125.27	124.13	132.42	131.79	125.44	327.89	414.99	410.08	680.6	137.84	280.34	350.96	498.46	281.17	230.06	313.06	345.44	389.18	315.93	268.36	537.39	290.34	287.99	194.14	313.48	187.74	490.16	206.43	577.01	131.92	145.73
136.61	193.68	150.58	157.62	140.01	148.52	257.06	172.27	230.93	295.04	193.23	155.48	120.17	119.67	121.84	124.27	125.9	118.47	156.93	126.34	171.9	283.3	140.93	131.82	210.47	156.4	410.08	375.17	288.38	280.34	207.31	275.84	161.99	258.74	367.08	237.38	488.03	468.97	181.01	362.12	398.35	240.8	194.14	333.6	230.93	401.58	295.34	412.41	171.73	165.02
144.25	170.52	387.82	139.34	183.32	161.91	287.84	214.83	236.61	373.33	382.64	434.33	368.51	154.39	157.56	121.37	130.37	121.91	128.62	126.63	121.64	131.43	300.4	230.81	171.66	158.44	410.08	288	177	243.14	230.14	231	160.06	192.75	367.08	155.09	646.23	464.32	241.5	181.05	234.16	229.9	194.14	326.89	230.93	349.06	171.08	484.87	171.73	180.13
138.56	250.53	165.86	139.44	168.18	235.93	223.08	148.96	331.73	259.75	237.23	200.11	123.05	135.52	168.76	119.87	124.3	121.43	133.78	118.41	125.17	291.34	118.84	134.81	298.03	318.36	410.08	593.31	405.62	460.42	323.78	275.84	158.71	246.45	570.67	211.33	756.36	640.34	172.91	230.5	418.9	410.54	250.24	434.69	319.56	604.16	274.37	396.42	129.85	139.75
146.07	153.82	187.15	145.3	199.31	133.56	276.15	196.25	177.67	176.7	247.29	583.96	124.1	123.36	149.72	203.63	128.32	292.21	142.77	337.27	122.92	117.7	238.13	138.9	884.16	350.07	166.43	518.5	419.66	545.91	495.75	181.76	259.28	249.02	257.3	181.78	756.36	513.25	260.4	325.15	418.9	309.83	250.24	379.49	319.56	373.77	174.57	239.09	208.58	139.07
137.87	139.53	141.59	141.68	157.41	228.4	258.16	913.17	184.02	430.94	574.35	158.94	171.22	150.19	133.48	520.55	122.83	126.07	157.88	122.01	121.22	126.55	138.5	132.93	553.63	350.07	607.79	216.69	419.66	460.42	229.25	239.34	1406.6	483.4	342.75	335.92	723.49	397.93	517.06	197.76	284	167.14	250.24	441.34	238.61	260.54	174.57	526.82	208.58	173.99
138.06	163.88	153.86	146.92	148.55	187.83	177.14	153.57	206.27	278.53	448.41	241.42	259.17	123.41	124.11	125.89	133.78	216.85	131.28	156.83	124.59	269.02	134.35	149.6	295.09	166.95	235.05	680.6	546.73	158.19	305.41	424.56	706.87	483.4	460.01	213.05	330.72	359.05	517.06	265.38	289.41	521.5	812.72	201.93	244.96	228.46	262.7	396.42	152.89	142.94
163.6	143.54	142.39	139.06	178.34	159.13	166.79	311.55	193.29	265.64	883.65	178.13	132.27	123.26	123.93	119.14	122.24	125.29	130.01	217.3	151.02	133.59	126.43	160.8	416.41	221.17	161.76	238.78	282.66	371.47	546.23	493.36	226.83	306.25	460.01	272.39	330.72	464.32	267.18	201.25	289.41	446.95	812.72	208.77	244.96	490.16	262.7	168.8	152.89	166.89
393.48	148.49	152.3	204.93	262.92	153.19	262.82	268.72	194.32	293.16	219.13	228.41	887.57	155.57	303.56	128.75	132.76	116.75	123.23	231.35	163.55	221.78	126.7	129.75	329.55	531.41	443.44	238.78	282.66	410.13	364.85	493.36	671.82	389.56	1051.9	275.92	304.7	273.34	339.89	201.25	497.89	240.8	812.72	251.33	279.74	604.16	240.23	777.85	152.89	167.11
140.01	145.01	151.46	133.81	221.66	148.8	411.41	258.41	182.7	227.55	465.88	640.25	121.8	117.92	121.4	118.66	228.65	123.87	141.96	121.22	124.01	178.38	119.56	126.52	394.24	173.97	443.44	365.37	537.11	172.61	231.28	578.69	812.54	389.56	241.67	649.01	324.69	248.29	339.89	178.26	404.9	362.56	359.21	290.54	279.74	262.1	240.23	351.13	162.03	139.07
185.82	129.24	162.08	136.62	255.83	166.63	242.31	349.27	158.53	211.87	152.72	301.01	303.79	257.18	122.73	126.16	127.01	121.41	551.97	121.95	150.27	241	144.84	134.08	394.24	765.04	262.66	241.65	248.64	272.43	559.81	188.7	353.3	211.31	307.67	273.8	170.03	198.63	188.58	1119.9	404.9	410.91	359.21	189.13	332.85	252.25	229.09	332.23	133.25	139.47
143.87	163.39	163.61	156.51	207.04	157.24	162.56	250.69	168.35	312.32	236.73	652.35	336	128.31	141.21	125.6	142.32	120.55	129.99	117.85	137.64	132.62	214.11	176.31	252.54	647.58	306.42	241.65	308.55	245.89	222.28	578.69	640.26	389.56	352.11	179.57	296.88	288.6	219.14	280.4	631.49	446.95	359.21	185.12	332.85	266.36	279.27	700.81	133.25	139.35
141.62	153.75	146.87	171.99	140.54	295.58	196.56	300.36	222.99	204.85	383.8	203.8	121.98	125.06	120.73	127.42	127.12	127.13	141.42	165.34	128.66	139.7	121.13	132.59	164.91	285.39	695.62	367.22	232.04	272.43	345.44	578.69	485.3	391.41	153.35	273.8	296.88	218.39	258.04	262.94	631.49	521.5	359.21	266.56	208.33	228.46	279.27	367.53	171.26	144.67
140.82	166.24	183.41	139.8	211.22	183.97	225.26	187.9	302.11	178.26	897.28	257.19	120.19	127.75	288.8	122.55	133.17	125.27	476.84	140.7	133.69	192.04	127.88	180.45	694.45	821.03	482.13	286.2	250.15	371.47	345.44	438.05	175.17	211.31	1172.4	279.08	296.88	290.9	299.34	557.8	643.8	335.32	334.04	313.48	208.33	329.3	293.34	867.58	295.45	140.97
207.75	134.51	220.5	137.15	177.77	234.46	195.86	306.09	236.35	170.98	752.57	286.24	165.95	182.43	212.8	124.88	120.74	129.57	187.16	409.33	130.85	129.31	234.41	131.18	694.45	647.58	482.13	367.22	150.32	456.88	336.16	191.68	256.71	672.62	299.95	418.61	607.46	160.51	343.12	287.48	643.8	304.28	891.78	396.46	216.57	604.16	293.34	721.12	157.85	139.75
881.28	138.08	157.54	147.41	181.39	252.97	170.63	270.97	179.45	179.84	157.22	333.81	166.13	121.53	146.51	127.51	128.09	126.17	172.79	121.45	127.39	167.82	206.92	128.89	270.35	210.43	574.89	207.61	340.29	371.47	444.68	235.34	363.57	237.62	419.14	247.65	416.87	284.79	354.98	197.5	418.61	264.63	380.09	300.2	227.29	223.08	162.45	280.91	146.62	135.53
152.89	137.87	175.37	193.35	236.41	142.34	244.32	316.85	318	157.48	158.32	263.44	119.49	121.58	124.51	368.13	140.52	123.95	123.35	118.31	122.13	124.77	118.58	117.05	628.52	181.63	200.75	251.06	153.21	458.73	199.47	314.96	363.57	672.62	419.14	234.93	321.66	175.93	251.55	428.5	418.61	550.87	380.09	320.11	225.64	262.1	246.05	576.45	146.62	146.72
151.68	142.74	161.84	195.96	259.11	165.42	209.91	171.23	293.21	146.15	612.96	249.25	124.27	123.37	129.34	128.22	134.75	124.43	157.68	118.49	124.03	124.3	629.59	120.57	142.99	210.43	487.67	180.31	319.17	224.11	340.68	177.07	161.2	196.04	419.14	234.68	245.25	222.12	248.45	292.46	223.85	431.16	285.29	1734.1	224.07	209.1	237.41	355.14	146.62	156.52
139.28	140.29	150.2	150.12	150.91	192.01	243.18	397.81	180.28	256.2	149.02	227.49	126.56	141.64	127.74	261.73	126.18	125.01	118.59	131.02	184.77	202.24	139.89	126.93	255.48	637.01	284.75	1256.3	217.66	205.48	224.03	178.16	445.18	284.6	208.2	215.13	303.03	174.32	248.45	396.79	400.49	304.44	234.03	308.81	279.29	177	237.41	495.29	146.62	136.64
360.61	148.33	138.5	155.23	214.41	143.37	235	244.68	354.37	225.7	468.66	152.23	198.27	123.52	169.14	122.64	138.24	118.82	123.43	117.07	121.26	126.22	154.36	127.09	341.88	637.01	472.72	1256.3	521.47	351.5	417.32	190.07	387.19	318.01	136.28	227.61	303.03	205.78	363.35	312.6	341.18	498.65	359.78	320.11	246.74	391.48	350.2	310.96	267.19	136.64
135.31	140.3	155.9	136.13	147.68	145.42	259.59	266.35	316.1	355.76	310	286.01	130.96	194.35	202.12	118.92	126.88	119	562.19	131.09	151.25	162.63	133.06	312.61	168.55	180.17	472.72	279.1	159.64	351.5	392.34	224.69	149.21	206.7	298.92	221.92	303.03	318.89	294.33	312.6	423.41	219.15	678.89	295.64	685.61	332.44	235.85	345.8	267.19	149.35
140.42	153.23	139.75	146.57	186.86	139	224.18	209.4	213.26	230.45	180.88	361.5	335.54	127.43	123.84	137.71	152.99	218.97	126.68	124.26	120.27	137.07	130.91	276.02	375.7	180.17	226.5	262.43	262.75	205.48	409.35	201	371.25	317.27	290.61	207.63	247.76	398.46	644.63	237.55	169.56	338.62	281.02	962.06	229.96	188.65	239.75	402.35	186.85	661.44
295.21	148.77	150.96	177.73	213.82	151.22	134.42	231.34	286.54	180.1	167.03	174.78	388.06	123.13	127.69	217.9	122.82	138.43	117.61	140.48	125.84	128.64	122.29	128.22	375.7	163.11	367.23	426.39	302.48	351.5	328.31	263.96	172.84	317.27	292.44	238.71	224.58	691.21	206.62	287.48	342.09	467.3	318.98	1283.1	694.94	332.44	185.66	345.8	186.85	141.81
142.36	159.51	183.17	163.05	155.41	203.07	243.88	170.7	214.11	331.65	214.77	165.99	125.02	118.59	248.73	606.71	129.05	128.36	179.57	113.94	121.94	190.24	301.03	134.75	260.35	227.43	386.87	426.39	176.63	280.09	257.81	873.8	195.46	451.59	361.68	227.61	224.58	390.69	250.76	280.45	342.09	410.91	318.98	882.48	314.07	776.89	265.18	404.78	137.07	147.56
153.66	133.53	157.8	135.39	154.42	198.7	142.23	171.47	161.42	149.2	346.11	494.35	126.77	173.05	126.86	120.11	126.97	123.66	135.61	225.56	121.95	134.76	145.56	127.22	260.35	637.01	305.06	657.97	258.7	322.41	257.81	312.01	304.16	334.17	292	238.45	274.04	247.69	250.76	388.43	327.52	289.8	212.49	204.31	314.07	296.34	537.51	208.62	399.12	154.95
188.87	155.26	146.55	154.01	182.6	213.66	251.76	229.08	151.63	151.4	306.17	237.31	188.25	143.2	181.42	208.55	127.73	123.08	127.59	125.77	136.07	126.8	241.97	146.47	322.6	405.65	305.06	206.22	228.83	139.76	170.17	169.35	510.72	282.16	411.81	302.42	338.71	158.29	156.94	189.67	327.52	697.36	212.49	320.11	322.26	206.63	302.37	484.13	399.12	173.99
157.54	433.79	132.05	153.56	153.95	283.75	203.74	224.35	264.46	311.05	146.25	399.44	134.56	119.43	116.68	156.43	208.68	124.99	207.8	200.96	124.55	127.04	120.85	125.37	322.6	175.37	415.76	543.17	237.18	164.9			510.72	286.8	309.98	429.7	224.77	225.23	156.94	259.9	326.47	445.81	587.97	272.01	1001.2	458.99	423.54	332.23	176.4	154.95
138.98	149.45	175.62	154.53	169.82	136.66	181.5	177.43	318.13	190.96	300.56	187.91	266.12	539.4	116.89	127.43	127.78	126.01	350.39	187.92	168.01	290.12	681.44	119.78	476.93	197.4	355.48	432.8	706.56	168.15			345.05	282.16	309.98	239.84	220.29	378.09	268.07	1249	307.32	289.8	151.24	962.06	312.66	628.24	231.81	348.16	176.4	155.46
147.67	145.26	155.28	149.21	162.43	293.37	328.13	165.65	371.85	194.09	155.24	230.85	123.35	125.36	125.73	129.41	152.97	171.16	216.9	128.55	155.14	126.69	130.63	172.51	622.87	173.56	413.56	657.97	1333.5	184.82			214.61	234.5	300	217.72	343.05	218.97	211.71	329.39	307.32	360.24	287.19	1734.1	312.66	364.23	525.4	225.19	137.79	139.07
140.84	128.26	143.29	234.38	185.36	151.11	326.42	196.75	294.19	269.76	300.65	526.92	167.39	154.12	182.07	148.57	123.3	162.22	137.29	249.09	122.43	268.99	150.31	125.29	161.1	186.37	416.61	249.28	266.16	316.91			237.64	202.73	239.83	239.3	343.05	229.52	211.71	298.73	307.32	697.36	201.28	318.88	529.62	364.23	525.4	505.45	176.44	139.07
145.02	140.94	175.7	178.04	293.37	215.52	173.71	416.49	376.51	148.78	916.8	150.3	129.96	120.75	128.92	126.34	130.79	127.13	121.43	144.59	125.5	118.89	126.76	124.92	444.1	223.66	605.22	432.8	223.06	985.5			329.9	317.19	190.68	290.57	219.97	307.78	222.23	354.43	369.71	299.17	497.1	204.31	529.62	376.79	525.4	356.34	176.44	173.99
137.32	160.17	219.3	154.12	151.83	144.44	190.57	151.78	272.28	270.53	193.05	451.12	117.83	134.11	221.03	126.3	135.22	128.83	127.51	116.59	126.54	366.61	272.13	126.07	262.92	161.09	269.69	675.82	432.86	276.45			181.28	291.59	261.22	194.64	167.4	228.49	222.23	355.82	143.15	335.32	497.1	202.51	529.62	314.76	250.42	336.58	152.12	136.27
148.46	158.4	150.57	166.13	258.06	264.46	164.44	201.15	142.39	241.69	1178.7	267.31	240.17	163.69	129.91	132.36	132.23	135.15	112.35	139.58	126.79	128.95	195.19	128	380.39	183.81	253.91	675.82	432.86	240.84			179.59	234.5	294.29	239.84	356.81	307.78	185.86	208.43	283.99	445.81	452.61	272.01	529.62	776.89	559.3	355.14	212.44	155.46
140.59	143.58	144.42	150.49	175.07	142.96	180.9	168.19	354.49	164.03	308.09	814.52	123.37	425.36	128.63	482.97	148.46	129.18	407	123.57	122.88	123.22	141.25	123.86	763.15	246.5	487.36	693.84	432.86	256.51			210.87	305.56	343.36	217.72	354.7	197.82	279.93	388.43	185.35	514.93	449.88	326.89	1252.2	458.99	254.81	373.5	135.57	174.9
145.67	140.44	147.05	137.43	261.44	236.79	226.19	355.07	160.03	198.48	207.22	197.49	122.03	151.86	128.87	119.38	201.19	122.47	140.71	189.03	128.31	137.95	134.54	134.43	377.57	272.41	312.15	235.98	525.27	214.86			330.7	243.86	269.1	250.31	354.7	306.47	248.47	492.31	196.92	294.39	449.88	220.4	343.66	628.24	254.81	404.78	135.57	158.09
153.69	144.81	156.31	149.29	208.49	214.61	260.11	184.84	149.89	147.49	368.15	316.7	130.8	270.79	143.13	121.31	136.01	121.39	124.73	121.23	133.03	116.59	161.22	203.77	323.15	272.41	423.64	161.49	525.27	985.5			330.7	203.14	269.1	222.96	523.86	374.11	248.47	150.53	196.92	248.06	244.58	248.88	343.66	406.13	637.6	295.75	135.57	144.68
169.7	154.39	149.23	141.23	191.63	291.09	158.9	166.18	208.78	310.17	153.49	287.26	190.67	140.63	138.99	128.3	129.19	134.97	139.2	125.09	119.22	121.69	132.03	159.1	434.35	192.21	457.77	235.98	235.32	241.14			542.55	299.97	269.1	229.79	523.86	436.27	248.47	496.28	283.68	523.59	244.58	796.24	343.66	306.89	385.8	313.33	135.57	152.37
145.7	158.67	167.96	141.91	192.3	152.74	150.58	263.21	156.75	170.55	437.37	153.81	299.26	121.04	129.98	302.55	121.1	129.78	131.06	145.11	130.32	157.85	980.01	150.05	156.76	195.47	457.77	166.83	235.32	217.62			398.88	271.53	634.73	429.7	287.84	264.17	168.37	205.41	372.42	364.16	183.25	424.15	190.86	306.89	385.8	563.28	153.46	153.01
141.78	144.02	139.27	129.02	150.16	138	167.41	170.99	189.95	244.59	173.92	294.43	206.2	150.69	205.04	117.93	132.96	157.76	230.1	231.67	130.19	140.86	231.01	193.37	378.09	154.68	387.62	325.08	237.3	222.22			283.87	448.69	634.73	938.26	229.36	306.47	331.15	403.09	421.23	241.34	230.76	337.43	190.86	316.45	385.8	840.49	153.46	155.66
140.68	158.35	161.68	178.69	158.46	140.61	151.25	280.52	380.53	440.03	579.83	203.7	122.62	124.26	123.54	123.95	124.76	125.95	168.07	230.3	262.59	138.08	130.33	121.02	224.64	159.19	399.53	693.84	479.75	182.17			326.85	206.05	634.73	243.08	321.25	436.27	331.15	204.23	188.16	248.06	216.46	601.02	683.94	938.6	171.48	444.46	153.46	661.44
135.01	164.29	152.19	138.54	163.67	257.78	162.09	199.08	316.98	231.46	163.21	377.16	114.69	123.66	142.1	121.24	154.36	126.94	176.08	371.04	124.22	152.81	133.43	125.9	247.71	168.25	225.47	921.32	185.37	247.06			269.42	448.69	214.67	263.25	193.8	303.78	246.41	240.45	534.72	245.74	250.02	293.92	683.94	839.66	315.98	457.85	153.46	149.18
590.81	153.13	152.16	158.02	176.86	214.64	366.79	536.66	397.78	307.16	214.74	311.11	245.15	123.42	130.46	121.06	131.46	122.45	124.27	120.43	120.62	122.86	261.92	141.68	474.59	781.83	225.47	249.6	171.83	207.2			247.5	310.99	263.21	189.59	157.26	168.59	380.42	277.44	534.72	449.8	250.02	386.59	232.05	998.61	245.28	457.85	207.21	155.46
146.51	157.17	158.74	151.15	149.45	159.41	243.91	294.68	273.96	230.8	362.02	198.32	155.56	124.07	123.7	187.35	120.32	119.89	129.01	117.03	120.96	126.18	484.98	180.89	753.27	781.83	598.23	325.08	227.42	169.78			266.91	313.13	222.13	210.31	157.26	448.26	380.42	257.47	1481.7	364.16	229.11	166.94	268.3	465.12	570.43	654.14	207.21	174.9
163.46	441.41	225.77	151.46	224.46	245.33	151.01	237.75	297.02	162.79	150.89	372.46	184.17	121.66	305	118.97	131.35	121.68	122.33	136.38	141.56	121.91	129.56	131.35	264.53	167.31	598.23	315.15	327.48	205.91			269.16	313.13	323.35	188.29	366.26	194.9	200.79	202.06	1481.7	449.8	229.11	235.71	268.3	497.87	179.82	293.87	158.67	139.75
168.72	151.59	158.77	150.25	252.69	152.83	198.9	257.05	228.62	357.9	218.61	245.62	124.32	129.7	122.19	187.52	147.03	206.76	234.84	140.11	127.95	141.72	144.24	396.82	595.47	781.83	359.34	315.15	235.2	190.72			334.59	400.77	323.35	225.57	202.99	220.17	265.95	1249	613.2	190.78	372.92	352.91	436.22	180.64	297.42	560.05	152.75	139.07
1693.4	146.01	140.83	165.29	147.21	144.53	317.84	374.61	642.94	155.25	187.39	151.67	592.1	140.49	122.78	137.94	127.72	123.24	149.52	117.05	127.61	128.92	128.66	121.59	551.85	781.83	526.14	235.98	274.26	766.34			276.28	236.38	314.29	188.29	381.51	165.59	262.47	280.75	613.2	339.54	372.92	427.63	436.22	211.81	297.42	544.6	201.39	661.44
184.97	157.02	158.82	157.86	144.58	180.48	167.89	154.35	213.88	179.27	168.07	153.77	255.39	123.43	143.37	132.7	123.79	122.89	134.16	119.2	126.59	159.87	121.25	129.05	465.76	661.77	192.31	216.91	217.89	511.68			276.61	265.57	658.62	246.38	278.81	205.72	262.47	1249	511.87	233.54	372.92	499.3	436.22	224.05	410.28	748.61	138.83	149.09
148.69	132.29	401.41	151.13	162.95	138.7	229.1	168.79	435.01	214.89	158	439.93	124.63	115.93	119.74	150.15	128.37	123.5	121.93	214.83	122.06	143.3	125.18	147.93	389.93	580.54	205.4	157.93	217.89	224.14			473.61	693.1	154.83	225.57	345.11	167.18	257.12	277.96	511.87	322.83	358.99	647.89	445.82	287.35	529.97	379.29	138.83	157.86
147.59	145.17	138.94	200.44	168.99	178.98	148.08	159.42	386.08	148.08	472.3	944.42	144.69	368.19	133.52	127.86	131.16	119.87	210.08	128.14	130.7	127.05	129.9	174.74	268.39	580.54	370.04	216.91	257.72	265.01			186.26	185.97	224.07	301.55	345.11	190.13	207.21	280.75	240.4	307.23	358.99	814.89	465.73	210.96	529.97	592.53	138.83	141.24
310.04	141.79	177.77	137.47	183.87	191.89	163.44	188.25	593.37	148.46	149.02	198.35	123.7	122.75	128.76	120.64	130.82	156.88	491	132.71	170.98	144.56	144.45	129.58	189.11	213.11	450.05	720.99	337.36	511.68			363.32	316.22	186.1	163.6	329.1	214.67	207.21	275.91	441.57	371.22	473.36	255.47	465.73	284.96	529.97	663.93	138.83	142.88
130.72	146.39	146.88	161.21	158.21	144.59	239.23	269.06	148.57	203.75	566.15	390.23	113.25	127.14	121.61	121.96	149.97	122.14	123.26	120.51	133.05	147.37	304.55	134.58	395.25	213.11	406.84	320.21	253.16	312.29			363.32	305.04	310.35	577.73	260.3	262.84	615.95	369.62	537.04	732.44	316.78	352.91	357.39	261.7	220.56	654.14	138.83	142.94
144.26	133.31	166.87	135.91	209.57	136.33	156.34	163.1	215.33	528.59	349.25	158.64	185.1	137.01	411.1	121.92	177.74	160.19	126.91	163.17	126.7	132.13	711.23	121.7	395.25	201.85	406.84	720.99	253.16	1411.2			153.62	236.01	194.4	236.01	318.04	230.31	403.11	187.25	280.55	265.38	482.36	575.82	609.86	461.04	552.71	180.69	131.05	142.31
139.21	138.02	183.34	161.11	180.69	135.87	146.08	255.45	271.35	151.75	164.88	270.68	220.76	124.75	124.09	167.03	123.19	124.68	147.15	343.07	125.04	132.61	150.95	460.76	252.24	288.13	352.35	1543.6	177.85	183.92			152.62	161.02	207.65	217.2	302.48	225.4	167.58	291.48	364.8	403.7	349.15	575.82	303.51	277.2	552.71	590.44	131.05	150.19
147.2	156.37	169.44	151.59	179.83	161.41	257.26	277.85	435.32	223.46	344.45	418.63	246.07	122.22	184.7	224.98	153	145.22	126.17	128.79	120.8	165.08	162.06	263.37	166.15	170.98	279.72	187.79	233.63	482.96			249.43	236.05	178.85	276.15	283.85	286.85	184.54	404.47	364.8	281.84	185.25	496.36	375.41	398.51	330.41	1360.1	131.05	145.69
140.95	141.83	271.59	136	202.23	155.3	315.51	355.85	209.56	361.89	191.42	683.83	198.06	123.21	176.53	123.42	286.64	211	135.68	212.68	140.32	120.47	127.57	184.27	254.7	785.04	339.64	161.22	263.43	162.57			226.39	282.32	178.85	269.02	263.08	173.56	214.69	324.65	364.8	224.58	211.91	814.89	375.41	163.01	286.16	643.23	131.05	156.52
2292.5	135.05	144.08	150.29	168.65	256.32	321.58	284.57	143.1	383.01	150.3	259.43	496.37	203.71	124.21	122.76	165.54	153.25	123.27	134.73	126.59	121.38	125.05	309.83	254.7	598.72			263.43	296.6			179.75	326.06	352.16	236.01	153.5	197.31	205.48	265.72	237.18	266.04	207.67	365.02	507.9	294.13	286.16	261.45	295.45	155.66
145.44	132.14	145.55	140.91	163.79	152.99	256.64	320.47	299.83	148.46	455.24	513.04	125.23	220.89	128.68	142.78	138.91	122.09	125.94	119.1	120.44	126.91	307.42	332.73	555.84	199.88			193.8	158.91			205.65	361.5	352.16	176.67	307.45	247.47	205.48	201.85	505.08	221.03	274.36	361.63	515.3	310.36	342.74	515.39	295.45	661.44
193.7	151.23	141.59	165.53	224.54	251.43	165.29	274.37	150.34	188.51	200.79	304.48	124.87	124.93	516.54	136.98	352.47	132.83	160.36	117.03	132.63	130.05	130.71	123.68	144.67	191.09			130.69	220.7			344.41	186.72	227.84	298.9	256.97	219.49	276.12	216.92	505.08	478.47	389.2	496.36	2113.7	950.2	364.41	444.46	217.23	147.56
140.24	146.86	213.89	189.15	197.08	172.63	306.59	284.1	144.35	153.98	403.44	653.77	196.71	122.45	121.51	125.98	155.41	147.91	125.07	128.32	125.26	145.37	150.6	177.24	194.14	186.23			348.15	220.7			344.41	210.62	575.57	276.15	292.78	351.16	212.86	241.03	505.08	316.48	304.56	250.68	564.62	696.15	260.9	625.84	142.72	136.27
830.76	169.57	158.52	141.81	168.71	176.45	147.51	209.81	294.42	218.72	326.54	269.7	419.4	128.49	284.13	171.99	406.97	132.64	233.57	141.07	123.91	389.5	209.71	159.72	294.4	156.73			441.63	236.43			387.25	303.99	200.73	194.23	301.6	184.34	295.8	216.92	437.4	403.7	837.29	509.02	564.62	403.1	539.03	333.03	142.72	130.03
207.53	142.81	158.64	157.76	244.18	236.84	229.69	164.03	597.06	151.98	237.59	238.91	217.91	122.94	123.33	122.84	113.57	128.85	129.62	121.01	126.28	153.73	172.45	155.33	294.4	301.86							334.57	303.99	219.93	229.39	374.43	316.21	190.47	201.61	437.4	218.33	546	649.52	564.62	431.96	539.03	643.23	142.72	149.51
137.36	161.55	158.03	142.5	248.16	182.27	142.24	287.3	279.93	255.42	133.89	163.11	204.47	123.82	126.96	297.1	291.38	127.28	153.28	156.2	124.8	123.41	134.59	129.95	335.1	194.54							346.87	303.99	219.93	244.95	374.43	351.16	190.47	185.09	437.4	524.42	614.06	618.78	564.62	629.14	586.74	515.39	212.71	147.56
570.28	141.2	179.65	237.06	270.73	270.02	140.11	168.22	329.49	363.77	355.56	152.96	127.39	173.28	136.5	186.98	271.8	130.33	117.76	119.48	127.74	213.07	366.6	123.58	186.77	148.53							263.73	217.72	547.73	276.15	322.08	385.76	178.2	216.92	437.4	291.99	614.06	575.82	479.07	310.36	357.9	333.03	153.11	661.44
147.12	153.03	164.21	151.73	266.18	197.35	150.82	266.7	182.42	252.64	150.65	365.89	125.22	132.87	118.48	275.13	317.83	123.7	191.28	122.55	152.32	131.66	122.77	123.26	183.73	277.5							270.93	286.19	455.22	280.42	510.23	352.62	492.56	259.37	348.5	265.04	397.38	474.58	479.07	294.13	596.37	502.36	153.11	143.06
156.76	170.18	160.52	144.9	171.73	151.18	174.83	224.87	222.94	163.61	821.66	363.19	184.79	133.79	128.15	378.85	152.36	125.75	246.77	234.24	122.08	125.63	221.58	133.39	196.92	302.55							270.93	235.98	455.22	227.04	510.23	222.62	492.56	232.98	348.5	281.73	397.38	618.78	565.61	216.85	396.11	172.04	136.94	141.99
144.52	139	154.62	151.48	142.23	281.22	258	269.68	306.37	454.03	144.4	400.24	141.39	269.75	120.78	131.48	136.14	134.84	124.22	120.54	123.54	121.19	223.89	151.22	231.24	353.11							359.2	324.82	258.57	298.9	510.23	242.61	180.21	261.66	428.88	232.04	786.56	1076.1	228.89	349.66	472.7	192.7	144.32	145.53
141.07	139.21	160.74	140.08	214.86	239.46	245.7	356.08	169.38	169.68	158.17	1069.9	183.01	126.49	146.94	254.85	158.51	126.68	128.49	195.2	125.08	206.45	129.33	127.55									159.91	307.41	258.57	269.19	495.57	451.15	191.1	234.72	289.95	628.83	361.46	392.55	1723.3	950.2	787.18	752.22	152.02	145.53
155.23	144.86	140.86	143.76	214.11	207.07	154.01	298.41	376.2	157.21	147.76	793.62	164.45	448.71	122.2	155.19	159.84	122.71	143.02	128.68	123.34	142.91	126.81	119.86									747.65	329.93	282.89	306.56	495.57	323.66	450.56	210.18	289.95	381.05	151.11	509.02	449.64	431.96	787.18	1765.5	152.02	140.45
231.37	137.61	152.26	138.79	246.5	241.91	177.33	294.03	146.62	387.3	310.97	246.11	130.4	122.93	137.47	129.2	132.42	188.7	154.5	151.6	131.36	127.6	264.9	338.34									747.65	174.82	282.89	296.2	278.24	445.86	450.56	205.86	289.95	435.99	472.45	474.58	367.81	216.85	360.55	284.88	152.02	154.95
216.73	200.13	188.46	136.33	192.57	147.93	171.19	179.45	183.82	337.86	150.74	413.07	662	123.99	140.01	120.2	142.24	145.38	127.11	253.03	174.47	122.8	124.65	121.17									597.82	329.93	255.81	1408.7	278.24	251.21	193.85	257.98	507.61	648.58	472.45	618.78	437.73	403.1	379.08	752.22	144.93	140.45
490.71	144.97	169.34	158.3	226.17	162.65	170.9	265.76	166.46	160.5	156.71	216.34	977.58	125.28	256.98	175.48	397.56	130.65	130.86	183.43	121.17	130.51	136.82	181.76									259.81	337.73	338.5	196.59	403.29	451.15	300.57	429.56	319.53	281.73	385.25	899.83	437.73	478.66	379.08	376.62	144.93	141.82
257.77	136.27	214.85	138.21	251.34	171.64	155.22	342.59	195.2	627.43	434.24	194.55	124.04	121.3	179.59	127.4	131.42	123.94	182.74	118.14	125.12	135.61	385.75	127.82									313.39	196.69	185.02	199.56	624.12	221.25	338.96	429.56	319.53	370.22	385.25	897.78	522.34	950.2	379.08	779.65	144.93	146.11
191.22	145.81	139.76	144.66	154.84	166.09	201.73	159.97	312.88	158.06	173.05	290.05	399.97	121.35	363.21	218.62	129.03	133.73	122.51	150.91	121.76	132.98	126.09	338.02									504.63	182.38	158.53	199.56	624.12	185.82	335.41	409.53	387.69	270.02	232.33	188.02	1178.1	301.35	379.08	613	144.93	174.8
194.8	142.78	139.44	155.69	140.61	217.14	208.52	248.37	197.72	149.43	281	589.83	133.63	133.42	117.98	146.6	122.33	145.78	132.78	122.05	151.53	125.38	273	216.07									401.62	329.93	194.92	269.49	555.45	211.87	386.05	354.29	287.04	274.23	232.33	352.67	548.29	843.33	379.08	450.74	144.93	155.46
131.33	133.35	146.37	131.02	148.81	161.98	151.31	193.09	226.27	435.39	288.3	684.98	112.83	268.87	122.61	163.67	149.86	118.88	169.4	123.54	124.6	142.34	135.31	159.88									287.09	191.78	340.9	273.01	286.36	314.4	386.05	390.55	448.94	281.73	792.64	306.97	555.29	301.35	601.44	2116.4	144.93	154.95
615.02	143.83	156.99	139.24	160.4	280.5	169.49	180.97	506.34	264.06	173.69	229.32	803.81	349.68	158.91	282.09	126.6	126.47	622.87	132.14	125.87	199.98	269.94	452.93									319.35	245.29	192.39	269.49	297.11	270.97	386.05	387	831.37	337.68	792.64	667.06	473.02	468.87	448.04	1032.9	687.13	174.9
192.91	145.48	158.2	166.56	174.55	134.42	149.13	216.73	608.95	214.23	216.63	538.14	128.83	333.77	182.01	159.26	304.1	123.5	155.62	305.34	123.2	469.31	162.38	122.6									155.35	258.6	343.72	199.01	297.11	228.55	181.4	235.66	278.58	242.94	659.11	306.97	181.63	301.35	379.25	510.98	687.13	192.79
160.94	143.59	155.79	147.63	420.28	227.06	167.98	147.93	310.55	188.19	329.42	396.43	258.25	121.66	142.93	268.9	367.87	582.73	122.5	129.4	275.9	131.53	284.84	174.34									146.01	340.61	269.71	280.87	214.82	447.25	284.93	387	755.14	764.83	659.11	321.66	382.92	689.12	327.74	844.12	687.13	158.09
148.89	163.15	146.18	140.47	173.73	185.13	352	381.73	217.37	206.27	618.7	576.2	457.05	121.88	131.99	797.12	131.95	165.52	447.81	126.55	368.53	128.85	148.02	122.39									174.84	199.58	259.32	177.2	214.82	394.81	341.55	233.51	610	264.11	659.11	437.78	307.27	689.12	767.05	1032.9	140.17	152.85
181.06	164.91	157.03	133.78	175.66	290.65	335.07	212.98	191.61	373.85	455.09	211.26	144.96	134.09	578.56	118.07	171.63	120.99	126.45	135.07	140.85	123.2	163.4	129.57									589.34	265.43	225.38	341.33	372.61	261.23	341.55	235.66	610	337.68	233.65	235.73	656.44	689.12	272.66	1032.9	140.17	155.66
148.89	150.4	162.32	208.33	209.76	190.83	157.44	205.86	168.92	155.67	397.61	363.72	126.66	128.32	122.95	129.82	168.86	122.7	122.02	117.88	137.64	131.17	757.42	130.98									589.34	200.98	164.49	184.99	372.61	305.44	399.19	170.3	266.6	285.71	233.65	600.41	466.75	468.87	506.68	571.48	277.88	143.06
167.59	157.22	146.07	150.65	159.87	151.83	261.77	281.47	177.77	248.3	143.35	346.45	150.32	136.73	174.11	127.67	125.4	128.11	135.97	120.78	192.46	388.09	122.65	341.4									363.12	192.05	233.71	185.48	315.02	373.13	344.17	185.64	189.93	399.2	531.12	437.78	277.88	331.18	328.69	410.52	277.88	148.71
189.81	142.41	141.21	137.13	156.79	149.92	164.9	231.46	242.17	460.88	141.2	797.88	206.13	119.36	123.57	122.36	128.91	125.02	124.33	134.91	122.83	328.15	471.65	194.97									596.7	305.09	292.48	207.6	251.9	295.94	279.58	205.86	398.93	275.5	335.24	362.98	571.3	194.3	328.69	942.55	277.88	146.31
152.59	150.5	166.36	237.38	319.96	253.41	158.15	468.95	179.37	177.9	390.18	243.35	271.28	273.46	123.4	129.74	508.52	124.65	160.11	181.67	120.15	138.39	619.72	124.56									208.42	374.33	229.38	194.37	319.23	373.13	279.58	269.13	168.21	278.64	335.24	270.08	571.3	584.82	234.22	884.41	130.68	128.55
144.59	134.32	151.26	139.79	183.01	242.63	151.15	223.25	208.12	511.87	175.31	488.19	123.66	337.63	176.59	130.82	139.22	138.73	165.5	123.29	223.69	117.76	140.36	125.79									301.96	305.09	153.41	227.6	299.85	371.79	358.34	712.13	270.3	445.16	335.24	352.84	571.3	355.76	529.29	844.12	130.68	130.03
140	146.15	150.44	138.17	172.22	199.95	208.56	163.14	202.9	160.36	159.56	357.03	158.17	121.87	673.07	189.78	133.97	123.05	169.51	608.55	119.75	125.19	348.14	578.89									192.87	174.97	262.66	259.86	299.85	527.08	358.34	592.8	270.3	285.71	289.49	365.43	459.38	194.3	529.29	1172.9	143.81	141.24
145.95	1096.7	149.69	143.64	206.15	168	330.78	320.42	302.25	470.69	360.03	259.92	500.79	125.14	144.43	138.18	130.13	122.02	129.19	124.4	125.51	120.99	574.22	132.08									223.73	194.26	262.66	376.88	299.85	340.72	358.34	409.53	329.15	285.11	186.96	188.96	330.26	163.94	529.29	884.41	143.81	146.41
151.38	146.67	168.37	141.38	311.28	244.13	230.21	430.36	254.06	212.81	394.02	416.24	344.82	127.94	135.71	166.64	131.54	173.13	122.27	167.78	124.7	367.07	736.28	469.94									161.64	329.64	469.5	166.16	346.27	295.94	468.44	235.66	329.15	201.07	466.4	325.91	569.93	285.76	747.54	225.87	150.86	151.47
143.74	135.19	164.34	144.46	171.86	136.32	264.66	194.18	168.57	155.86	161.57	192.74	127.98	178.39	248.62	122.12	295.33	125.54	240.7	126.84	121.69	154.56	137.2	321.76									846.43	174.97	188.09	247.17	169.01	187.6	544.9	196.65	201.6	203.6	466.4	352.84	569.93	331.18	747.54	817.62	184.19	141.99
217.29	187.25	144.37	155.11	211.2	141.7	173.64	382.39	250.45	151.3	528.18	807.25	131.28	122.61	166.62	137.81	125.48	125.3	126.22	135.13	122.74	131.27	125.59	130.88									297.95	374.33	332.12	196.49	255.48	218.67	310.55	231.91	150.03	181.72	309.34	365.43	269.13	497.48	4858	476.61	149.38	152.85
163.58	147.52	161.23	143.46	280.98	137.5	181.62	247.98	315.5	325.71	433.96	311.25	282.2	121.06	235.25	132.73	133.16	123.55	153	123.4	120.55	121.67	158.38	151.78									291.08	194.26	305.24	316.56	222.13	187.6	568.59	370.61	200.38	399.2	335.29	364.76	269.13	621.9	4858	423.74	149.38	170.99
141.73	140	154.16	178.67	143.96	134.44	185.15	288.15	336.93	476.08	154.55	379.87	263.09	120.44	135.49	135.13	141.61	124.94	137.51	131.34	135.31	132.57	137	164.12									174.68	374.33	576.36	205.36	304.85	447.25	320.35	402.42	204.65	417.58	924.69	361.5	541.64	1229.4	4858	363.67	149.38	661.44
151.07	141.39	167.05	140.99	151.37	143.38	263.67	167.52	382.74	212.94	278.31	293.44	375.23	321.52	114.07	360.99	148.51	142.24	127.14	127.64	126.6	124.9	354.74	234.77									133.19	336.7	144.02	212.15	304.85	230.63	320.35	424.25	376.01	280.09	924.69	235.02	419.51	263.94	629.85	574.06	174.84	141.99
158.1	191.25	218.66	147.63	293.46	134.91	217.37	172.7	226.81	237.39	428.58	535.86	134.52	123.66	315.71	232.39	449.16	155.7	174.84	124.06	122.87	123.27	149.07	381.52									307.76	192.13	572.14	198.81	272.91	527.08	341.93	547.88	376.01	278.64	245.95	325.91	348.82	1229.4	629.85	779.65	174.84	151.47
153.55	166.01	145.5	156.5	522.89	147.81	162.08	169.73	243.98	1013.2	302.61	834.66	130.16	125.72	128.37	233.58	116.2	126.48	515.3	300.03	123.31	119.56	244.4	122.51									278.45	192.13	650.56	247.17	428.75	423.78	291.74	231.91	407.78	254.26	283.84	654.96	265.7	469.81	403.57	456.54	142.41	170.99
138.58	141.08	155.58	155.09	237.85	153.51	191.26	197.11	142.12	369.25	388.8	258.71	122.62	149.28	516.14	123.12	227.64	153.4	128.09	121.12	118.23	120.47	308	129.52									319.61	236.08	254.21	249.56	428.75	158.5	291.74	195.02	348.89	254.26	235.11	387.7	264.49	1208.7	391.77	571.48	142.41	174.8
147.05	164.59	150.5	151.87	268.62	137.5	159.8	190.57	226.72	171.48	245.24	350.47	135.72	122.56	336.16	140.41	172.97	160.18	261.88	118.35	124.25	182.85	257.67	165.19									286.02	258.6	254.21	172.99	614.02	373.13	220.02	183.49	233.68	376.55	239.88	387.7	307.56	469.81	391.77	440.03	142.41	160.89
156.51	187.27	172.08	154.38	185.81	146.19	299.29	185.38	152.97	246.17	240.31	603.48	137.07	124.6	120.87	332.63	130.88	166.9	120.64	224.5	126.21	171.56	169.63	155.29									345.03	449.74	254.21	212.15	709.98	290.06	194.78	231.43	164.43	380.43	264.15	387.7	176.51	322.76	391.77	503.1	142.41	143.06
140.21	154.62	141.19	146.08	233.99	135.98	162.41	177.41	410.43	152.97	182.75	283.68	119.65	142.13	116.88	165	157.36	163.86	276.01	116.76	184.73	127.99	157.7	185.23									210.52	250.13	254.21	316.56	709.98	408.77	459.15	223.48	435.08	392.01	389.2	387.7	388.25	621.9	391.77	459.15	142.41	661.44
144.9	256.95	148.42	147.47	143.65	258.08	233.11	138.46	470.61	2312.6	252.6	746.1	238.3	153.96	255.87	190.88	151.28	214.17	158.54	115.25	125.36	127.69	141.12	126.2									210.52	258.6	723.92	249.56	916.29	423.78	459.15	273.92	443.19	392.01	204.95	737.99	260.82	1208.7	436.85	958.1	1213.3	174.9
164.41	148.97	165.66	144.39	253.31	190.09	189.76	186.31	321.81	267.24	148.86	594.79	128.05	122.94	1161.1	255.16	135.93	169.63	175.8	130.99	123.82	130.12	123.7	221.02									191.85	158.95	723.92	316.56	268.47	373.13	299.35	350.43	461.03	392.01	204.95	855.26	402.98	656.75	436.85	564.22	1213.3	157.7
137.69	157.11	148.68	212.32	256	226.79	203.51	241.19	241.14	203.45	735.93	308.18	120.86	126.99	121.84	146.88	150.88	125.01	127.93	123.37	171.84	135.16	342.59	119.2									191.85	211.99	793.09	170.57	535.71	423.78	217.87	273.92	231.88	492.87	226.84	356.81	372.61	814.39	312.62	508.31	1213.3	192.79
156.01	147.85	170.37	131.17	218.53	164.58	276.01	228.68	185.92	198.22	201.79	305.44	205.11	121.42	196.21	225.72	188.52	192.21	208.3	119.23	123.27	132.01	175.24	147.67									165.68	174.84	793.09	205.28	251.43	423.78	324	452.74	231.88	509.69	226.84	420.63	354.52	1208.7	312.62	571.48	172.57	146.31
137.06	159.68	152.64	139.34	200	136.66	155.96	438.96	177.11	229.54	168.75	803.62	120.67	140.72	139.53	348.29	219.58	205.87	123.77	132.92	186.98	133.2	187.13	195.97									397.61	218.69	770.24	229.84	526.27	192.3	324	547.88	231.88	442.04	296.87	405.09	239.8	1006.1	340.18	410.52	172.57	143.72
160.18	165.83	156.77	156.69	160.81	149.64	146.23	152.36	185.45	364.72	496.88	1284.6	195.98	189.23	141.46	293.12	252	221.44	129.66	123.72	125.24	120.43	155.75	304.78									358.4	801.29	640.39	249.56	526.27	261.9	264.61	420.1	459.1	487.83	296.87	375.48	239.8	1047.8	340.18	942.55	172.57	145.53
144.09	159.55	170.8	165.22	212.81	283.44	157.42	240.11	355.06	192.37	376.49	558.89	482.81	138.75	158.72	130.46	140.04	124.39	133.31	118.25	140.63	179.18	332.45	444.21									358.4	211.99	334.83	181.95	563.74	237.05	264.61	496.98	459.1	264.16	468.36	235.61	428.18	539.96	420.85	817.62	134.89	159.61
170.03	151.75	146.44	131.58	228.97	183.53	147.85	561.71	258.72	353.28	182.73	423.58	194.28	121.06	155.84	296.45	419.27	195.28	572.03	128.45	263.08	124.49	213.5	121.56									168.15	249.33	334.83	175.52	563.74	258.04	364.79	283.82	264.72	487.83	468.36	206.5	308.85	199.21	295.94	560.28	134.89	141.24
152.94	136.38	148.31	145.11	306.75	166.55	222.5	343.39	231.56	324.67	201.93	679.42	136.99	224.87	210.12	178.29	385.57	125.62	212.55	119.78	125.5	148.19	277.29	188.63									285.59	239.44	228.12	324.87	389.91	414.45	416.58	361.98	282.63	487.83	181.46	416.66	308.85	205.53	355.12	806.42	144.16	141.24
240.28	165.72	143.25	136.36	166.7	151.71	246.89	283.89	224.28	241.69	145.14	397.86	268.1	124.08	128.88	124.9	152.65	137.15	154.86	119.19	125.84	137.92	134.01	150.63									341.25	392.05	496.46	225.42	312.58	324.01	167.27	329.3	597.73	238.59	181.46	253.67	1460.7	539.96	291.8	817.62	144.16	145.61
144.93	147.78	143.8	150.92	249.12	202.6	145.48	326.85	164.89	240.64	166.4	325.13	134.04	120.63	305.35	413.34	296.84	131.35	123.51	120.1	391.29	123.07	147.42	416.73									252.87	267.11	381.12	229.74	170.72	674.45	261.67	396.93	597.73	752.92	256.56	160.91	341.74	1069.7	547.82	325.8	150.32	142.41
137.04	152.8	146.48	143.06	148.26	246.19	157.44	158.42	240.11	218.79	180.55	192.69	128.8	120.91	120.19	136.65	135.83	155.11	134.5	300.82	216.28	128.47	147.12	124.74									498.29	801.29	251.49	198.81	160.13	193.27	261.67	469.06	597.73	816.43	256.56	435.86	385.06	364.18	392.65	375.54	150.32	146.18
139.79	149.64	147.37	140.13	154.94	147.01	205.44	170.8	281.12	162.64	215.32	492.9	186.17	170.21	121.31	129.47	214.53	185.22	411.03	115.45	124.36	128.66	133.22	122.08									227.48	267.11	145.32	225.42	326.06	231.75	261.67	452.74	597.73	554.31	256.56	296.05	385.06	966.34	490.12	459.15	150.32	145.61
143.25	179.13	150.63	135.91	170.72	195.15	224.78	194.57	380.98	445.62	182.71	318.9	200.27	122.75	126.09	153.29	165.82	417.46	844.47	207.91	132.9	130.72	142.19	314.33									330.08	197.48	302.58	248.94	326.06	320.61	234.59	301.17	597.73	394.71	290.23	268.68	385.06	1088.9	367.81	2060.9	283.96	146.18
134.83	158.15	161.16	134.3	245.28	169.61	165.67	187	271.29	156.12	277.8	241.83	113.2	124.26	134.27	146.77	386.69	152.95	459.66	134.88	143.35	180.59	462.01	428.71									258.6	227.47	496.53	225.42	326.06	218.14	234.59	1058.9	265.1	290.86	310.99	369.84	845.61	539.96	444.3	746.72	283.96	162.39
154.15	151.98	148.65	148.63	202.08	299.45	156.26	187.78	239.03	150.39	290.53	169.98	532.69	370.84	122.8	144.82	127.57	118.85	170.25	521.41	145.3	151.04	354.54	130.7									178.03	165.54	1309.2	273.21	357.73	392.71	317.83	469.06	265.1	222.99	259.67	541.98	845.61	714.81	642.36	227.14	283.96	152.85
145.62	144.75	150.72	137.88	166.09	389.28	205.92	424.47	257.81	249.64	369.21	231.35	403.61	124.42	156.88	150.59	163.03	123.51	205.92	198.17	114.99	135.72	130.75	123.42									150.42	302.86	1309.2	250.61	357.73	193.27	317.83	255.18	288.1	270.35	339.19	1030.9	375.57	1069.7	642.36	806.42	129.24	141.99
141.69	136.12	139.14	152.21	215.67	136.42	313.37	237.93	447.04	164.41	308.61	285.61	125.37	237.25	203.7	167.32	200.82	210.53	140.11	228.19	124.12	131.4	145.72	126.17									273.69	246.14	227.67	321.42	390.62	438.47	317.83	259.91	385.64	162.56	567.49	286.03	375.57	966.34	638.87	203.12	129.24	149.68
138.51	153.47	139.6	189.48	255.56	130.51	145.86	163.56	249.43	1206.2	471.76	666.24	130.9	123.89	137.4	166.47	149.62	115.26	141.77	150.62	122.51	118.8	131.21	228.45									334.73	184.57	585.46	244.88	397.5	175.39	228.89	249.41	385.64	752.92	567.49	512.14	694.22	328.01	638.87	325.8	129.66	149.8
134.71	135.06	138.81	153.79	225.39	138.37	361.6	159.43	216.49	192.98	165.31	286.43	119.22	207.45	118.37	342.66	227.72	155.38	122.14	123.18	352.33	117.29	331.99	122.51									334.73	427.68	244	244.88	500.46	269.04	228.89	333.81	219.33	256.4	567.49	461.73	694.22	203.87	472.06	1194.5	175.57	156.17
145.91	145.13	177.88	166.32	274.32	152.68	173.47	320.14	252.52	174.72	210.8	637	131.05	255.89	133.83	134.6	140.99	135.61	126.8	118.69	124.23	123.82	218.83	567.84									334.73	169.77	256.43	186.31	500.46	773.24	257.9	297.87	250.11	245.07	567.49	264.87	591.69	429.02	472.06	1348.7	175.57	143.22
146.53	145.75	148.96	147.46	139.33	372.25	183.37	158.35	226.64	275.06	349.3	687.65	143.09	123.71	137.42	332.25	141.99	129.29	172.05	120.91	118.64	124.99	238.71	215.29									393.34	427.68	390.58	205.98	306.26	302.4	275.48	333.81	250.11	270.35	243.45	219.43	591.69	714.81	472.06	399.13	154.66	133.09
154.75	147.82	198.43	158.09	161.47	303.89	536.62	306.85	211.47	142.56	263.35	771.59	295.11	122.12	138.19	369.39	358.51	332.98	143.46	124.92	119.43	137.88	122.71	126.34									259.8	427.68	375.31	226.12	360.85	163.93	234.05	291.21	324.42	417.99	243.45	361.77	623.13	364.18	472.06	318	154.66	146.28
152.26	152.18	154.6	153.11	204.9	136.32	145.31	210.18	283.58	258.06	206.62	600.25	121.96	131.23	130.82	166.94	166.81	132.75	122.89	120.73	124.64	131.87	123.24	253.02									384.45	220.77	284.93	198.94	230.73	320.61	219.98	556.44	289.44	274.72	311.43	239.65	623.13	415.02	152.19	593.18	130.23	148.71
177.16	141.26	135.44	154.46	155.11	133.25	469.28	397.24	230.41	934.33	176.43	549	202.18	147.12	123.39	206.23	191.91	126.42	436.63	128.68	122.9	120.87	131.12	122.49									252.8	248.2	587.95	180.16	230.73	207.28	409.39	556.44	258.08	337.89	311.43	224.54	623.13	966.34	231.96	492.24	130.23	145.61
163.19	153.75	185.39	152.09	155.38	137	163.03	220.34	273.74	141.22	530.11	292.29	132.61	123.1	129.67	546.68	136.69	217.7	125.49	130.49	141.43	146.71	135.85	118.53									323.64	220.77	587.95	347.23	231.53	205.44	409.39	237.28	375.11	249.4	311.43	512.14	340.6	332.23	495.72	227.14	134.16	149.68
145.7	191.9	164.77	162.81	257.27	226.54	227.7	232.99	313.48	328.68	192.5	254.78	129.82	135.54	243.16	171.97	187.47	122.89	263.94	124.24	122.52	208.56	141.89	1972.4									219.1	200.81	260.3	175.57	231.53	504.89	197.06	173.28	292.81	206.61	311.43	478.42	372.24	436.41	495.72	806.42	145.56	141.99
147.94	162.84	156.9	140.91	245.23	133.97	252.89	185.44	261.24	191.63	159.04	285.57	222	124.07	152.86	147.28	128.54	118.53	122.66	126.72	124.92	127.8	131.97	332.06									219.1	243.21	398.8	232.27	414.02	494.15	289.68	240.2	228.57	271.78	363.29	219.43	372.24	591.02	422.42	393.64	184	148.76
144.41	181.12	165.32	142.99	167.15	147.08	180.45	159.62	236.39	474.04	172.29	775.77	118.78	140.91	162.89	128.88	157.69	205.52	127.7	131.91	123.78	132.09	174.69	122.46									486.93	399.16	624.75	227.21	184.39	187.82	289.68	188.95	257.91	327.83	363.29	663.45	235.63	698.76	422.42	221.81	184	149.8
159.96	163.28	180.98	135.39	173.78	156.86	160.17	187.21	178.89	164.44	485.94	440.78	139.52	120.58	1200.7	136.71	183.93	133.14	334.47	131.08	449.25	135.13	572.23	120.3									137.35	399.16	624.75	256.58	238.59	231.12	481.62	293.89	233.74	208.41	363.29	365.58	1078.8	415.02	221.82	567.17	184	151.47
135.77	149.77	257.83	196.25	285.58	210.93	146.67	320.54	200.21	342.46	674.73	466.75	161.85	123.32	846.33	226.29	264.75	376.09	122.29	159.11	346.69	132.16	133.12	387.84									878.97	399.16	220.24	168.69	422.92	494.15	481.62	419.06	341.62	245.33	381.07	305.15	263.97	436.41	248.15	467.94	134.44	148.71
139.84	171.53	138.86	133.88	285.56	163.98	345.11	245.55	233.51	499.67	249.07	359.19	260.4	132.91	176	156.25	342.11	135.41	127.63	125.32	123.98	125.78	189.63	118.53									224.06	200.81	647.64	476.89	334.08	351.63	294.37	396.93	341.62	331.03	325.64	663.45	788.91	232.77	248.15	567.17	129.77	141.99
146.29	142.78	143.28	154.03	193.83	893.09	184.45	186.9	180.72	522.42	204.35	838.99	138.07	127.6	124.41	346.29	193.96	120.5	127.45	123.93	121.66	134.24	141.68	130.33									260.83	399.16	647.64	287.85	245.16	389.83	411.87	309.5	341.62	313.28	164.31	298.88	788.91	212.2	366.16	445.02	701.26	162.39
161.89	305.53	177.54	151.6	267.44	171.17	252.83	226.79	151.16	151.19	406.82	364.73	129.69	118.78	553.82	308.19	365.41	317.15	120.91	116.03	143.33	142.07	259.88	418.33									255.86	163.1	310.31	232.61	245.85	250.19	411.87	316.99	155.14	327.83	154.45	240.72	339.54	313.73	451.17	445.02	701.26	146.18
136.21	147.56	150.58	149.18	192.91	149.42	190.44	214.3	162.39	315.75	146.19	745.3	132.86	614.28	122.39	364.11	143.44	290.16	150.63	120.53	156.03	136.01	149.7	124.4									343.54	186.44	193.66	476.89	395.13	266.83	241.82	208.01	200.13	244.9	209.81	372.51	339.54	584.02	154.31	722.71	371.36	154.82
137.83	145.44	313.76	152.93	244.24	148.78	186.58	272.18	272.82	268.96	395.6	329.45	203.46	974.05	121.44	198.09	205.88	414.13	126.84	353.45	125.47	246.7	243.43	125.9									549.33	247.95	701.63	476.89	433.59	239.33	271.75	475.3	229.76	443.8	318.48	528.28	339.54	750.47	195.33	1158.4	407.27	155.13
138.86	154.25	163.92	141.94	183.28	177.21	250.41	196.83	201.82	410.34	205.8	641.97	123.92	294.73	122.15	160.21	122.62	181.66	734.54	118.7	123.26	389.53	207.15	121.77									549.33	335.38	203.01	267.67	328.92	494.15	265.11	398.98	229.76	332.13	148.28	285.85	229.73	335.48	281.2	777.15	407.27	183.78
141.16	171.92	229.26	146.27	223.74	134.38	159.87	146.97	263.52	143.66	210.88	192.11	133.92	125.01	145.59	181.15	211.14	136.84	233.93	223.26	127.58	135.44	256.88	129.17									549.33	152.97	228.3	245.38	412.06	237.9	341.85	220.35	132.78	271.78	305.24	233.53	199.35	698.76	274.85	648.53	158.3	141.82
161.01	200.33	138.74	142.96	146.31	265.45	185.74	151.66	302.05	155.49	164.52	1137.3	128.6	120.88	223.29	151.44	165.44	124.35	123.54	126.35	126.43	118.02	205.96	162.22									237.52	932.19	228.3	225.26	412.06	245.78	384.93	241.22	190.6	226.12	305.24	486.21	210.63	508.14	781.34	456.65	158.3	145.78
146.02	144.31	150.86	146.66	148.6	138.01	138.68	481.36	372.58	201.46	279.95	339.25	156.19	174.05	506.22	119.73	158.51	124.48	122.33	122.7	118.69	144.48	126.2	160.78									237.52	193.52	275.83	299.89	327.74	225.27	306.99	194.45	533.69	331.03	310.33	372.51	301.2	698.76	781.34	445.02	270.72	143.22
138.67	139.85	158.05	135.69	149.24	138.83	228.57	169.51	294.32	650.14	172.21	764.85	231.22	122.81	123.1	290.42	134.11	132.87	122.45	121.66	301.28	129.35	241.54	161.51									386.33	326.57	324.26	244.48	327.74	313.51	704.54	331.92	340.15	640.83	310.33	297.62	301.2	884.83	564.35	337.15	270.72	142.17
141.26	149.26	141.62	164.54	162.75	378.27	196.16	309.82	646.43	237.65	217.06	214.68	153.07	130.7	118.61	187.15	260.26	121.61	320.31	199.44	125.47	518.01	151.79	146.7									264.16	249.37	227.04	180.58	292.89	347.91	145.2	316.94	206.75	298.9	334.78	233.53	399.41	918.4	564.35	1115.8	164.3	183.78
151.84	140.19	154.13	158.34	256.27	139.01	154.13	504.09	510.54	167.57	333.98	278.71	176.64	145.39	147.35	410.21	199.77	117.32	357.99	143.04	133.31	152.22	447.9	316.86									264.16	326.57	207.29	174.43	423.25	220.35	239.62	307.72	219.78	185.28	179.63	263.55	215.03	436.64	181.24	332.87	164.3	151
136.27	149.94	140.71	194.63	160.2	201.55	209.08	311.64	222.63	517.27	839.2	967.79	166.26	315.28	120.51	220.01	131.43	337.24	172.83	120.78	123.16	222.61	135.15	140.62									430.81	341.21	445.86	279.04	423.25	239.33	366.77	547	507.63	178.9	152.72	215.21	215.03	371.5	181.24	306.69	289.64	308.8
132.52	228.86	140.1	140.81	198.96	259.59	203	534.96	395.66	365.41	473.36	801.69	112.79	124.43	140.1	288.05	120.55	176.95	133.52	122.84	128.06	264.91	139.34	136.12									311	285.65	233.01	289.41	403.42	227.28	366.77	778.54	200.52	219.99	251.15	257.05	343.68	508.14	181.24	175.89	146.67	154.15
153.84	142.39	168.8	151.21	173.06	193.01	334.73	381.42	231.82	299.48	384.55	377.77	121.44	405.69	128.47	134.77	142.03	126.91	122.55	126.22	125.21	125.58	575.39	267.88									150.74	195.61	257.16	183.43	590.82	384.82	366.77	259.63	166.08	351.87	231.03	276.32	343.68	1094.3	441.81	1115.8	146.67	156.73
155.39	192.75	166.1	145.21	233.71	195.64	211.5	383.4	353.26	183.49	406.83	601.55	132.56	122.18	467.13	251.78	128.15	134.44	128.22	196.98	121.65	141.12	142.82	121.96									286.14	265.61	566.93	225.32	590.82	309.49	380.46	307.72	442.14	640.83	231.03	266.31	343.68	884.83	382.29	475.36	146.67	145.78
137.63	147.27	144.71	165.95	177.51	346.96	162.88	204.53	271.11	361.22	436.17	163.31	134.61	134	126.15	127.71	124.15	229.76	303.31	125.66	123.3	132.29	188.53	143.3									221.56	224.58	204.47	235.12	165.31	220.35	177.43	326	166.43	221.32	219.68	228.44	453.24	1180.7	592.57	722.71	221.91	149.55
145.99	151.77	148.31	132.56	160.03	338.98	539.15	150.36	299.37	400.85	298.1	347.01	133.07	386.09	118.21	129.45	196.73	120.15	134.67	128.17	213.85	127.86	152.49	326.49									465.87	180.45	374.67	235.12	373.57	224.93	210.77	303.53	375.93	640.83	270.78	238.21	323.49	698.76	374.8	509.04	171.25	162.39
142.44	138.39	135.71	193.18	156.15	150.46	210.73	419.85	252.48	497.65	186.4	224.02	386.49	189.27	124.14	139.99	430.08	121.56	571.06	179.76	121.08	124.53	170.04	127.1									160.96	350.8	449.19	279.2	852.18	224.93	323.57	440.14	286.37	386.35	217.97	324.16	274.98	1406.5	349.81	651.97	171.25	160.89
148.49	129.1	291.33	143.86	177.48	178.21	217.21	405.37	151.19	528.56	288.45	473.97	121.32	116.29	121.78	266.11	147.55	134.94	208.23	205.58	113.59	127.24	431.56	327.66									147.02	350.8	541.58	174.43	209.21	277.97	440.42	276.9	318.09	242.7	218.68	324.16	283.11	1094.3	349.81	827.02	171.25	174.8
141.51	167.21	153.2	154.81	200.73	802.93	192.19	148.54	260.39	198.11	150.27	303.7	905.87	137.38	214.07	215.87	177.63	121.55	137.46	140.6	151.56	125.4	172.54	137.78									325.7	202.93	688.17	279.2	209.21	360.37	414.96	422.46	318.09	190.92	300.98	323.26	216.01	728.44	349.81	552.62	171.25	170.99
153.95	176.58	177.04	145.97	281.76	141.22	196.27	146.18	158.13	653.55	725.37	212.22	168.02	124.71	360.23	488.99	228.51	138	128.44	122.56	142.92	125.45	126.32	198.66									407.84	262.61	688.17	324.17	1009.9	347.91	414.96	522.62	490.33	236.35	226.86	303.88	216.01	789.33	349.81	333.95	309.39	162.39
159.31	139.82	143.12	168.97	259.06	160.85	198.59	245.92	196.26	657.12	177.16	357.69	137.02	276.2	141.5	149.21	205.74	125.68	549.38	237.82	127.56	129.61	232.82	159.65									405.66	314.37	688.17	375.55	488.09	231.01	414.96	560.74	490.33	759.05	346.04	181.42	351.29	310.44	496.39	587.64	202.33	154.82
137.77	141	146.82	143.55	301.18	136.73	174.84	175.36	146.32	165.21	275.05	259.23	168.41	131.77	126.42	152.26	118.15	369.29	124.02	116.68	272.78	173	154.36	191.54									405.66	355	451.02	244.96	488.09	394.27	243.82	259.67	490.33	775	246.9	367.81	1568.1	328.1	745.08	1043.9	160.06	137.89
176.66	148.48	146.62	175.14	158.39	142.66	229.34	367.45	148.14	189.15	357.59	179.41	151.86	150.12	299.25	158.64	206.6	156.95	199.44	126.75	132.18	279	151.13	187.95									447.3	230.8	491.67	279.2	488.09	276.94	243.82	182.77	490.33	501.19	409.25	277.83	1568.1	337.75	745.08	353.21	526.25	156.46
156.03	148.92	167.86	174.49	341.29	202.75	150.06	367.03	251.65	336.02	249.26	1037.6	277.93	125.8	150.29	245.48	430.18	166.96	196.39	126.9	121.13	129.19	164.45	134.62									161.53	262.61	146.28	244.96	374.72	277.97	243.82	326	243.21	198.98	409.25	194.19	284.96	411.99	305.58	306.31	526.25	148.76
135.26	142.52	283.22	160.42	228.3	139.14	193.71	309.64	561.3	759.95	369.42	169.95	121.24	149.16	120.82	147.19	249.22	126.84	209.69	124.94	196.13	142	169.78	148.32									696.86	306.92	146.55	244.96	438.51	278.69	295.7	232.06	243.21	205.55	169.01	207.7	284.96	292.06	305.58	870.75	160.85	308.8
148.58	136.23	137.74	184.43	177.39	145.41	172.29	264.35	157.54	290.49	355.11	388.51	145.83	124.92	408.56	125.94	133.93	128.1	119.54	127.33	142.19	127.04	200.32	126.97									440.68	399.7	362.42	244.94	321.82	166.65	334.43	211.68	324.6	162.48	158.09	291.49	277.64	310.44	305.58	235.01	160.85	155.13
138.57	176.5	142.85	131.52	254.07	154.12	345.19	187	268.1	356.11	656.28	374.01	125.33	213.66	143.07	126.82	157.27	278.55	252.36	131.36	124.08	156.15	128.88	128.65									271.32	270.98	229.12	257.62	321.82	223.27	302.06	193.96	324.6	759.05	298.31	245.27	404.09	310.44	337.15	587.64	343.61	140.86
137.04	144.67	148.52	160.43	165.26	137.71	155.47	159.12	300.74	240.86	156.87	185.3	224.05	481.19	156.82	238.19	195.49	180.83	158.29	124.4	123.81	434.51	160.81	130									396.08	306.92	321.65	399.6	337.92	276.94	234.52	443.7	289.73	420.26	298.31	260.12	342.22	309.17	376.78	552.62	343.61	160.89
161.47	256.29	146.34	160.48	153.52	164.14	198.83	245.63	276.99	199.47	208.76	181.53	132.34	124.91	128.72	201.45	151.7	170.12	123.73	133.85	273.59	130.47	143.06	145.73									396.08	186.57	212.9	399.6	369.38	185.39	308.47	164.57	231.7	265.79	340.47	431.07	400.29	620.62	376.78	870.75	134.83	149.55
135.46	145.72	137.44	155.9	212.47	219.94	194.93	344.12	219.6	162.04	161.67	439.55	185.14	126.74	125.31	162.23	422.15	364.11	174.43	122.31	147.96	290.4	235.22	169.75									396.08	320.08	652.1	185.79	166.64	293.79	168.55	557.26	243.41	381.76	1253.7	315.96	400.29	194.56	426.62	1054.6	152.34	156.73
176.52	143.64	144.05	130.72	230.25	189.73	181.5	215.06	447.26	191.84	280.18	1013	130.55	195.48	647.94	369.66	135.42	227.96	155.77	179.22	118.97	125.21	231.25	124.93									235.37	517.35	652.1	257.62	164.04	191.35	208.43	304.41	197.99	256.06	330	196.42	400.29	971.41	190.2	309.14	152.34	147.21
137.13	252.73	133.17	147.11	232.7	337.73	144.79	168.37	205.24	317.5	142.33	168.13	202.68	132.84	137.83	277.61	133.09	119.69	122.33	122.16	122.37	130.45	133.35	120.66									485.7	517.35	325.35	189.87	200.01	469.6	209.91	193.96	362.95	280.35	330	195.02	785.49	411.99	329.48	400.02	194.18	137.89
139.55	159.59	145.63	148.35	177.02	145.89	198.38	305.76	151.33	204.81	277.22	465.01	128.56	140.8	364.38	136.17	157.92	201.46	114.74	158.64	143.09	126.26	288.4	134.93									431.93	260.71	325.35	294.8	200.01	345.48	285.88	1202.3	276.62	215.11	356.27	398.72	785.49	368.7	329.48	1043.9	130.21	152.13
159.77	145.6	141.89	151.98	205.71	147.84	289.09	141.51	148.98	416.32	331.79	647.77	130.36	266.56	140.38	175.67	186.44	137.47	225.88	136.26	123.31	138.27	151.55	126.22									373.7	251.85	446.09	253.21	482.34	469.6	285.88	728.46	205.22	159.63	213.33	272.41	310.58	604.46	421.17	468.91	130.21	159.53
137.32	200.34	231.67	142.35	136.27	161.94	161.82	168.42	250.38	465.92	1805.4	669.46	152.3	137.51	286.17	364.17	273.82	127.98	139.29	124.43	166.17	136.1	211.88	129.5									373.7	217.43	478.19	399.6	649.37	276.94	285.88	414.8	241.19	182.72	184.84	452.11	228.46	181.16	421.17	587.64	130.21	144.76
141.75	194.25	155.49	144.53	136.97	132.98	155.03	153.23	184.31	709.86	338.1	471.96	207.53	122.34	128.33	196.59	125.93	172.69	134.85	126.97	229.82	127.3	176.86	167.83									381.5	270.8	478.19	294.8	649.37	278.69	285.88	557.26	241.19	367.25	181.51	191.31	228.46	309.17	240.92	396.45	475.61	147.39
137.59	172.54	148.35	161.81	218.39	146.35	147.76	155.16	138.6	153.82	226	256.84	136.72	129.52	121.6	455.47	123.51	353.81	182.23	131.77	116.26	433.56	436.33	121.47									382.38	333.72	346.04	184.26	266.1	521.76	285.88	443.7	222.59	309.6	322.49	209.6	509.38	206.8	432.1	298.24	475.61	166.42
140.73	164.13	138.35	131.21	182.45	405.48	208.6	179.73	244.25	205.48	296.18	1062.2	175.78	130.65	118.18	236.21	137.87	130	133.34	123.47	127.26	125.7	130.65	149.18									556.08	197.12	230.65	275.2	663.89	356	358.21	285.13	247.29	275.28	238.14	244.59	299.42	604.46	432.1	1075.2	475.61	159.25
140.85	141.56	352.12	143.4	148.91	136.26	245.06	179.28	198.33	278.84	757.63	677.68	134.55	168.68	125.32	246.83	235.77	125.89	126.74	124.83	143.34	123.7	123.77	153.51									376.09	230.08	222.91	339.35	373.45	236.81	365.33	191.65	215.77	408.49	172.35	154.26	502.53	206.8	432.1	2246.8	475.61	157.12
137.12	139.89	149.87	154.13	153.89	151.45	150.12	367.75	331.92	141.02	210.11	412.55	142.13	120.76	352.79	169.19	239.81	379.29	184.06	133.4	123.55	172.57	179.29	124.19									198.69	166.33	179.88	170.56	248.82	230.84	142	408.21	234.92	408.49	435.09	616.3	502.53	815.26	304.69	300.8	144.04	162.69
144.89	149.89	162.67	154.59	159.55	343.42	158.32	369.39	246.39	248.02	352.7	228.74	126.33	122.33	119.12	195.73	593.36	121.34	247.37	122.73	143.21	434.49	163.31	131.69									537.22	383.53	409.37	193.57	525.53	580.43	234.87	376.8	234.92	343.16	360.42	482.79	431.66	427.09	772.91	309.14	152.03	149.55
144.86	147.01	199.82	139.84	185.37	133.49	212.15	159.53	302.9	237.14	140.68	233.49	124.69	269.09	152.53	196.77	157.05	364.1	196.46	123.63	126.16	125.52	128.18	116.04									537.22	547.52	146.41	437.85	525.53	395.81	234.87	413.53	185.7	181.02	261.52	228.7	431.66	398.69	772.91	647.87	240.1	139.76
139.51	139.24	140.55	135.31	148.2	174.27	142.24	150.44	163.48	682.48	531.91	554.76	124.74	127.92	128.97	302.37	135.67	427.19	126.62	127.3	138.68	599.6	130.64	128.3									1095	467.05	332.91	195.42	525.53	421.39	283.44	329.26	220.79	319.11	486.42	300.6	153.26	301.3	772.91	213.04	240.1	140.86
144.77	156.92	155.35	169.39	442.89	138.53	421.46	200.49	173.01	270.26	223.51	239.81	370.3	135.21	127.97	137.65	232.51	143.69	140.89	123.54	220.8	291.54	355.93	151.12									341.35	198.71	217.21	242.36	525.53	172.29	202.28	226.71	203.57	222.65	325.15	244.59	469.63	427.09	772.91	183.2	133.14	149.55
134.29	137.86	242.47	191.38	202.16	233.71	179.66	304.96	192.21	149.25	157.36	161.07	184	130.27	125.07	159.66	138.02	126.02	133.06	124.01	122.74	220.43	137.74	131.69									285.71	425.27	661.75	198.68	466.03	253.93	239.6	528.4	163.52	199.03	284.79	210.07	469.63	172.41	772.91	211.4	153.25	147.21
137.6	746.28	143.7	211.16	174.02	175.12	176.17	180.08	248.48	144.03	563.5	1325.4	127.27	130.82	119.19	152.23	370.95	125.51	125.7	128.71	122.05	127.7	126.24	134.43									467.25	425.27	342.65	344.18	466.03	521.76	188.19	414.8	384.76	318.92	235.88	361.64	469.63	475.42	253.05	1592.8	153.25	153.86
136.52	160.26	143.73	162.04	220.65	134.56	183.33	311.26	164.44	211.22	458.05	360.45	150.59	339.1	171.04	182.44	130.73	253.49	134.44	120.74	497.59	127.33	146.27	228.47									500.39	444.24	453.5	174.06	206.56	232.46	325.1	163.85	384.76	432.3	568.73	482.79	601.44	441.23	244.74	468.91	183.92	154.82
158.13	142.23	163.9	168.21	200.18	138.74	247.4	231.77	232.39	158.88	208.76	462.37	128.52	153.61	443.18	135.08	129.08	167.47	123.76	123.33	123.31	126.83	243.91	119.92									306.15	323.33	476.57	198.14	470.5	440.52	327.25	252.53	384.76	397.21	568.73	216	601.44	544.97	309.6	983.82	226.84	155.23
130.12	133.57	139.6	156.89	181.47	184.12	275.21	165.32	608.16	178.67	317.46	446.21	131.37	127.78	362.36	226.51	250.25	127.87	117.26	135.76	123.92	126.87	165.39	125.83									422.11	250.7	476.57	233.68	242.87	191.35	327.25	310.49	163.08	343.16	568.73	300.06	238.1	239.14	284.79	953.8	226.84	192.45
144.23	200.02	147.67	171.36	153.59	161.33	165.53	223.16	349.57	261.6	201.43	245.65	281.38	164.55	125.64	121.68	438.82	242.42	254.82	124.46	119.42	367.94	182.14	123.13									422.11	240.43	268.73	437.85	342.54	209.68	249.04	196.83	172.31	172.46	745.18	315.91	200.82	171.87	284.79	322.5	535.76	154.82
166.89	140.13	136.86	153.31	251.32	148.26	193.2	270.52	379.31	512.07	262.08	1060.4	129	225.49	215.62	241.33	131.54	134.75	117.12	141.71	127.91	428.17	165.52	142									422.11	181.94	258.91	236.11	342.54	337.56	294.82	273.92	260.55	613.36	161.81	461.03	311.19	905.38	362.47	1075.2	535.76	154.13
137.06	136.5	164.13	167.9	161.29	147.53	150.48	151.5	235.32	159.81	742.38	319.59	128.11	154.98	198.12	131.95	125.91	120.76	127.43	154.13	145.41	125.97	357.53	124.16									195.17	256.81	407.02	240.8	419.82	240.46	137.91	310.29	260.55	184.79	161.81	535.86	195.97	340.01	292.04	1049.2	233.11	149.84
139.07	163.52	133.81	142.69	242.34	135.76	146.79	164.47	386.34	177.22	353.06	291.82	123.76	145.81	113.91	167.47	1120.2	204.04	131.76	136.38	121.54	532.67	381.67	153.59									719.11	237.15	311.92	240.8	419.82	440.52	258.96	749.8	260.55	194.95	235.81	461.03	195.97	232.44	185.7	211.4	233.11	145.63
137.64	141.35	248.33	188.59	158.93	250.22	227.96	421.83	657.44	229.04	193.37	315.79	137.02	149.88	197.03	149.47	170.74	119.71	121.07	126.64	126.67	356.81	172.28	141.02									184.49	228.44	278.7	375.06	430.42	221.14	258.96	521.86	260.55	434.34	136.38	238.77	211.66	381.89	358.04	757.85	233.11	154.13
144.67	191.63	141.17	170.21	139.73	277.31	145.47	189.9	163.5	161.4	200.85	297.42	124.48	179.77	308.26	223.95	120.93	207.53	117.53	125.88	133.19	129.13	144.09	155.63									184.49	286	385.5	193.86	450.71	308.24	258.96	287.06	196.68	326.28	378.22	388.54	280.85	200.79	559.01	983.82	151.98	166.42
136.87	157.87	149.07	215.56	461.31	148.45	180.33	146.18	196.13	165.27	1651.1	707.03	127.98	193.34	125.2	146.85	127.62	169.13	158.87	143.56	122.82	135.63	511.06	126.64									395.81	286.92	358.58	166.52	311.9	205.73	284.64	310.29	197.21	267.04	378.22	546.11	280.85	474.86	379.19	1049.2	151.98	145.63
175.56	236.51	143.74	145.36	150.07	174.83	153.67	243.62	367.15	214.15	339.18	374.13	293.54	126.66	123.93	159.71	157.06	129.82	196.93	128.24	176.97	583.82	361.28	177.36									218.12	286	358.58	269.57	527.98	185.92	284.64	339.74	678.91	432.3	378.22	161.08	155.57	412.85	485.23	953.8	151.98	149.84
140.37	139.43	155.55	164.24	313.39	177.1	139.69	513.92	381.68	588.8	339.86	300.69	125.06	123.45	164.94	700.75	127.84	119.83	121.59	122.26	122.57	158.99	181	131.3									195.65	159.8	221.19	204.19	527.98	319.92	194.3	452.04	678.91	447.18	439.55	330.09	335.3	386.8	485.23	811.37	151.98	159.25
140.67	133.48	139.18	190.92	160.82	148.75	151.68	154.82	355.34	157.87	172.63	181.27	131.92	118.89	131.38	135.06	476.51	302.69	123.43	153.93	137.49	135.6	134.22	131.78									411.84	226.07	317.87	274.23	611.16	176.83	356.82	300.45	376.44	958.44	439.55	317.63	553.4	200.79	155.28	739.07	153.42	153.86
137.72	198.97	140.12	166.49	290.19	289.78	224.97	241.6	181.29	258.72	513.58	432.57	122.18	146.38	192.36	239.87	209.42	123.29	263.26	319.27	132.18	140.46	195.54	319.99									411.84	335.74	156.49	274.23	197.87	295.52	356.82	204.28	176.03	373.06	376.53	172.41	380.43	326.42	1318.6	775.11	161.84	189.21
160.33	142.72	135.54	132.77	165.79	190.43	226.69	285.05	256.14	170.94	377.6	350.72	350.54	160.5	139.57	154.78	191.08	134.47	176.38	193.69	120.68	378.97	146.99	141.47									208.04	222.24	361.69	274.23	434.39	295.52	146.44	460.6	228	378.72	376.53	339.28	453.41	226.18	706.96	775.11	161.84	149.55
145.73	191.77	143.97	146.11	184.4	199.7	209.25	220.75	168.07	169.29	363.21	716.73	125.22	126.36	126.62	157.29	405.55	282.82	150.66	123.87	135.26	137.99	146.91	121.34									366.25	543.26	254.55	216.53	434.39	235.17	168.37	226.42	248.21	223.97	376.53	546.11	405.43	570.38	706.96	1850.9	264.52	147.39
139.49	144.02	165.58	133.15	177.7	202.7	309.13	251.89	525.89	164.13	460.72	166.13	124.79	553.84	126.61	167.59	129.81	155.76	138.9	129.58	120.82	129.62	171.67	122.74									262.43	399.52	254.55	224.04	256.01	257.84	168.37	328.91	622.18	318.92	376.53	388.54	260.16	369.31	357.7	1712.4	162.48	186.61
167.11	140.54	143.99	137.77	200.07	137.92	238.31	280.64	261	323.98	414.17	530.07	133.8	128.79	125.46	317.65	165.36	170.12	356.56	126.88	122.05	132.85	275.24	127.83									301.82	241.32	227.46	180.89	233.76	251.87	192.72	452.04	622.18	227.66	199.22	263.11	260.16	380.32	345.66	500.19	172.91	159.53
145.1	140.4	137.31	149.81	249.13	232.91	169.78	311.62	252.09	232.8	224.13	456.15	123.23	163.93	150.28	149.65	154.82	130.23	151.26	122.23	261.85	128.52	230.69	150.14									301.82	192.2	219.38	168.66	357.25	235.17	266.07	374.8	622.18	447.18	199.22	238.77	260.16	301.1	838.56	810.3	172.91	196.25
138.46	211.23	139.92	152.39	187.12	205.99	154.62	194.63	251.65	215.4	597.96	308.49	171.73	599.52	118.18	166.49	125.58	150.68	130.2	123.01	128.15	229.76	200.01	131.24									316.12	216.78	219.38	274.45	357.25	197.2	209.97	226.42	180	193.17	172.58	266.71	157.54	216.37	838.56	2268.4	172.91	155.61
145.15	143.62	148.54	195.84	149.77	269.43	146.66	269.42	213.37	363.09	384.35	170.18	371.37	191.68	127.56	124.38	155.97	153.77	132.29	207.62	172.81	125.38	160.62	165.01									316.12	214.24	246.73	216.53	357.25	176.83	209.97	328.91	208.7	181.83	531.2	273.53	426.52	266.75	838.56	727.66	172.91	170.31
139.03	170.48	149.27	132.08	242.79	139.61	196.48	327.68	411.87	229.6	363.85	414.51	129.85	125.1	124.84	165.63	182.49	227.02	172.06	129.26	124.14	129.81	130.22	133.18									366.96	249.02	1921.7	281	363.83	367.4	146.8	199.33	208.7	263.22	531.2	466.71	426.52	202.8	484.17	533.79	155.75	145.63
148.4	154.22	172.97	143.64	422.54	138.13	144.25	298.28	242.68	143.97	149.06	794.46	394.71	493.29	118.77	227.74	129.18	153.42	126.56	133.16	125.12	652.65	171.14	133.87									366.96	208.2	1921.7	300.94	471.26	249.23	331.13	321.18	175.07	447.18	531.2	330.09	426.52	223.98	484.17	497.79	135.29	157.74
137.71	148.07	174.67	167.25	262.12	153.22	157.83	187.14	156.64	382.13	156.61	209.58	174.77	124.59	1935.1	176.22	130.4	320.3	132.64	125.95	150.75	131.75	156.93	179.48									366.96	240.75	271.85	170.89	384.47	249.23	278.05	199.33	194.63	606.04	577.66	458.8	426.52	214.66	348.92	811.78	135.29	142.56
151.01	143.33	206.11	145.08	152.24	322.04	294.14	247.7	183.48	556.6	145.37	433.68	208.58	204	131.57	140.31	126.53	246.77	136.42	120.45	123.61	135.2	125.43	187.08									433.65	200.44	159.66	247.55	301.82	259.44	324.74	321.18	512.56	958.44	337.95	203.61	351.91	287.64	434.89	1712.4	135.29	153.86
146.38	151.22	148.9	141.04	157.82	191.06	276.43	149.15	173.05	153.44	188.12	634.12	127.4	287.94	168.95	129.34	215.74	129.93	300.21	117.99	126.02	203.52	144.49	126.66									216.23	197.36	167.18	181.94	233.81	429.64	160.58	227.53	350.09	200.86	230.38	454.81	205.37	369.31	434.89	344.51	135.29	156.66
164.96	171.01	156.88	189.88	344.27	171.34	147.56	162.3	142	288.81	234.1	936.47	152.89	155.67	123.45	145.48	1832	466.49	128.67	154.83	116.56	133.11	352	131.44									180.55	182.88	174.11	602.34	374.95	185.4	151.83	181.33	465.58	958.44	230.38	243.89	241.83	448.3	401.78	178.04	134.03	189.21
147.56	153.86	152.57	184.05	141.07	225.79	397.2	214.33	378.01	162.15	295.79	362.2	362.22	128.62	126.11	123.54	121.57	723.59	131.21	163.32	124.02	133.41	356.29	125.16									166	664.16	253.5	289.18	252.31	274.18	234.28	212.17	241.07	244.02	230.38	539.3	241.83	313.98	1292.2	2268.4	134.03	174.71
139.47	205.21	166.08	132.85	210.45	132.98	215.75	146.43	136.36	220.19	195.33	221.75	126.37	224.43	130.49	199.84	167.58	336.69	143.79	124.32	122.54	199.42	141.35	148.79									457.94	507.48	288.1	217.17	177.52	429.64	234.28	186.96	201.25	958.44	488.37	560.53	228.06	191.21	314.39	524.67	134.36	162.69
136.5	148.3	188.29	134.84	150.82	148.57	363.82	148.25	1166.5	196.52	489.08	466.32	162.03	130.29	128.9	129.55	173.39	408.15	128.56	123.43	121.29	226.94	283.48	130.27									269.15	204.54	261.07	212.54	418.8	206.36	278.76	257.68	335.77	216	285.84	252.77	178.78	191.21	345.86	856.65	134.36	186.61
133.41	144.27	146.45	148.09	138.92	293.41	319.63	170.17	152.08	403.9	160.95	1324.1	116.69	125.64	124.67	127.02	151.79	128.06	327.98	221.73	156.58	127.85	123.13	132.97									182.99	204.88	217.39	229.03	231.16	281.01	278.76	216.17	335.77	193.11	503.3	421.07	243.35	238.48	668.45	612.79	208.24	170.31
135.53	142.33	139.42	183.8	132.86	330.02	216.55	224.67	137.06	170.69	365.55	315.07	117.54	124.47	136.22	309.5	245.81	129.1	135.54	229.5	127.48	670.94	438.65	128.62									327.13	303.19	217.39	212.54	399.49	344.15	190.82	170.1	335.77	230.81	327.58	297.75	243.35	292.71	668.45	2268.4	208.24	158.92
138.42	217.52	152.06	145.66	155.11	138.55	159.1	190.04	160.19	249.17	146.83	1086.4	143.4	133.57	129.72	180.91	125.46	332.37	133.01	136.66	165.65	446.45	131.24	127.2									253.72	455.71	205.56	225.34	444.24	287	630.2	277.06	183.16	375.99	448.49	203.61	569.96	238.35	497.6	712.33	260.14	177.85
141.81	141.72	143.62	187.13	142.38	181.47	166.68	154.16	331.35	258.04	417.02	175.11	125.75	127.26	228.43	122.89	195	128	116.32	134.04	125.29	140.75	475.92	123.13									196.64	359.82	245.21	229.03	444.24	263.93	273.93	272.42	183.16	374.31	448.49	275.08	232.17	1119.6	497.6	533.79	260.14	383.99
136.64	142.51	154.53	241.25	178.54	140.84	207.25	178.75	163.33	228.33	397.55	224.53	124.04	150.93	127.74	143.14	413.1	367.29	117.95	170.3	136.88	208.04	132.27	127.57									230.46	359.82	251.39	206.33	251.83	193.46	275.91	213.99	201.3	570.11	448.49	169.54	282.14	416.17	257.89	945.21	412.59	155.23
136.86	161.68	214.35	165.41	156.76	183.3	219.9	146.52	253.12	149.94	162.85	761.7	174.17	155.18	133.42	129.55	518.76	223.76	134.25	150.22	129.74	123.16	125.22	124.01									278.09	235.9	207.43	655.6	186.99	473.69	430.3	405.65	201.3	305.37	448.49	458.8	282.14	238.35	1312.5	1104.9	407.4	151.51
165.02	143.92	150.72	141.79	194.83	151.06	197.63	200.89	168	157.67	282.03	246.65	136.73	616.19	136.97	157.66	133.32	291.01	135.84	157.62	162.99	135.28	271.22	181.3									278.09	185.76	207.43	169.5	269.96	263.93	430.3	207.2	365.12	241.21	500.61	221.29	223.41	437.75	612.11	381.16	639.31	177.85
140.97	212.51	149.36	141.38	255.52	149.78	330.09	172.91	243.86	149.85	599.87	680.92	127.53	128.01	164.92	145.16	134.83	152.57	151.47	124.05	196.78	135.14	219.86	128.2									269.59	213.02	364.5	771.28	240.55	285.27	451.58	295.54	317.17	244.02	500.61	270.69	223.41	406	612.11	622.21	639.31	143.94
137.83	145.17	146.95	133.98	217.66	166.17	196.31	185.67	369.08	230.11	192.52	594.15	163.22	135.83	125.17	158.66	172.89	121.25	123.95	123.12	124.13	121.51	139.12	121.72									299.16	226.32	315.94	206.33	165.02	220.16	451.58	208.33	317.9	367.5	500.61	297.75	223.41	283.28	612.11	465.31	131.83	138.33
142.11	280.78	136.75	185.2	315.61	134.26	203.83	178.87	164.4	200.32	186.25	293.4	133.25	662.69	138.12	163.16	136.92	751.19	152.03	136.65	129.82	226.06	256.38	122.21									299.16	217.52	315.94	167.79	317.99	334.24	289.49	217.48	549.24	188.87	380.89	230.19	323.81	238.35	710.24	321.71	131.83	133.82
180.13	132.79	151.08	142.33	223.26	195.94	279.76	465.77	199.49	167.15	293.22	196.26	150.08	119.35	135.36	130.5	131.14	120.97	465.68	138.08	124.88	141.92	139.86	131.24									340.69	262.75	308.59	201.61	216.54	271.76	279	246.42	494	414.56	380.89	323.78	285.79	1052.9	710.24	579.97	141.48	142.56
149.09	140.14	175.52	142.65	139.27	209.93	246.9	643.48	147.39	246.88	206	665.81	133.29	371.19	388.79	122.87	143.99	476.68	124.46	123.71	127	169.43	183.67	152.32									340.69	213.64	222.53	267.15	392.01	271.76	254.76	277.06	781.12	570.11	636.27	326.68	285.79	159.61	952.41	1104.9	964.26	155.23
142.12	144.23	152.84	173.42	166.55	154.97	210.22	400.16	329.71	670.73	156.39	396.66	171.26	149.84	124.52	169.39	127.87	424.15	219.65	125.11	185.43	128.69	144.58	135.63									340.69	241.94	222.53	248.81	392.01	254.15	463.71	212.21	655.87	581.3	157.98	167.52	356.02	406	312.83	1104.9	164.5	142.56
140.29	186.58	174.81	142.63	151.26	359.52	158.73	189.01	136.32	147.79	164.52	893.8	295.45	186.85	129.56	131.48	232.04	142.24	122.82	119.56	119.08	120.75	154.26	166.35									305.64	182.76	192.11	198.15	216.77	197.95	463.71	405.65	194.64	477.5	157.98	280.84	356.02	374.58	312.83	1150	164.5	140.64
137.97	152.87	143.27	138.3	360.42	184.15	154.3	174.16	173.6	173.99	235.41	575.92	157.85	141.72	249.46	322.5	150.92	123.16	120.98	147.82	175.25	157.73	149.76	143.65									492.63	219.68	384.88	176.02	217.59	241.86	176.93	197.01	297.86	485.39	640.32	648.63	356.02	260.46	735.3	334.4	164.5	142.23
152.32	144.07	204.63	138.79	140.19	239.59	156.09	184.32	212	205.14	172.01	492.34	385.31	393.78	118.15	331.2	150.54	124.39	120.45	180.03	261.78	313.36	134.5	137.84									294.7	188.02	201.29	254.26	217.59	178.76	187.62	190.7	297.86	355.09	308	418.47	295.94	406	735.3	215.53	306.48	158.92
142.94	144.53	164.08	161.6	191.34	147.49	240.21	383.08	240.7	159.17	358.59	673.13	131.41	233.47	128.21	240.88	185.97	180.55	132.67	127.35	318.12	127.11	129.92	156.75									352.61	188.02	340.41	176.02	325.97	215.68	187.62	135.42	566.1	426.12	580.68	565.64	309.92	1052.9	735.3	379.85	306.48	146.5
139.75	138.7	182.01	146.15	138.78	161.3	186.65	143.82	227.34	278.53	782.83	705.43	127.64	201.38	116.52	121.57	155.91	152.29	135.59	145.32	163.29	127.44	315.99	119.36									236.98	238.77	154.52	388	387.69	408.2	187.62	167.57	566.1	268.2	245.23	274.91	249.71	194.85	758.49	405.87	306.48	176.73
139.25	219.96	140.01	132.53	216.42	186.66	138.46	277.54	1009.5	256.26	398.14	1322.4	130.28	127.96	165.57	203.45	131.33	124.41	129.95	123.41	123.64	161.9	180.33	130.59									409.84	169.42	236.52	520.27	389.26	220.29	204.59	192.56	566.1	280.36	534.46	376.64	249.71	350.16	758.47	414.86	306.48	189.21
173.99	148.13	153.3	138.33	142.84	161.7	233.93	160.07	1661.4	434.21	1156	1017.3	182.61	141.4	402.59	124.7	339.34	126.58	414.42	156.9	150.42	135.01	403.17	125.95									409.84	234.01	236.52	388	409.08	351.89	204.59	209.5	398.22	246.08	534.46	350.51	240.72	316.22	758.47	907.01	191.86	141.46
141.27	159.33	155.58	184.07	185.85	232.58	536.82	177.73	218.79	168.53	954.74	845.27	146.62	266.32	127.37	174.75	138.48	232.45	142.75	174.89	313.22	123.37	188.22	146.99									182.49	1031.5	401.8	235.39	257.26	231.76	207.38	154.28	398.22	183.13	534.46	1053.1	190.23	189.05	491.95	228.49	191.86	151.51
149.08	147.15	139.12	160.89	281.14	149.23	145.21	534.68	288.69	156.51	243.79	725.91	267.19	136.63	128.78	133.88	128.31	198.29	124.43	148.48	124.74	231.64	122.76	150.84									607.92	731.04	233.66	359.97	513.82	169.19	327.07	241.09	1357.9	570.11	466.72	565.64	193.5	1150.3	491.95	400.1	139.15	154.94
139.07	155.09	142.59	143.48	171.8	218.71	168.42	251.9	201.48	192.19	322.79	189.22	128.75	137.25	126.58	134.3	199.28	122.8	286.71	143.86	166.65	556.48	132.79	128.56									607.92	477.48	320.4	235.39	621.68	241.56	323.46	482.13	1357.9	460.74	466.72	299.91	253.35	578.62	491.95	1150	139.15	146.44
146.72	182.65	192.42	168.93	157.79	168.66	201.82	167.45	200.87	179.43	484.63	178.44	122.02	188.4	127.29	276	154.87	132.78	118.23	178.37	154.17	125.2	131.15	169.82									334.87	258.26	320.4	204.95	415.99	255.92	373.84	452.52	501.04	581.3	790.36	588.6	253.35	336.36	663.3	427.65	139.15	166.42
149.18	155.12	166.5	136.87	153.75	136.01	186.64	437.72	193.51	198.22	384.83	209.71	128.37	122.55	123.83	119.05	145.38	157.16	124.61	219.38	152.86	130.33	213.69	131.58									334.87	275.92	228.84	154.1	439.98	241.56	373.84	338.72	348.7	246.08	790.36	359.57	213.98	388.13	663.3	945.21	151.53	143.94
203.17	318.77	157.91	162.94	140.5	133.08	197.07	227.95	437.17	294.07	395.04	941.46	186.85	124.07	202.33	206.07	222.13	167.46	121.68	135.31	127.52	197.69	128.34	130.08									409.18	628.25	264.2	196.47	262.84	204.75	163.95	200.46	348.7	431.77	144.58	427.46	216.5	356.49	535.5	220.74	151.53	145.66
142.88	272.89	136.17	147.37	218.53	266.59	291.71	356.35	425.55	204.94	367.74	243	127.4	123.1	402.54	146.9	135.45	199.31	152.92	350.87	124.01	128.03	182.67	125.7									273.65	219.29	293.65	154.1	168.19	269.52	226.37	182.4	555.89	293.87	469.09	208.48	361.14	374.58	152.79	598.19	151.53	139.43
153.01	166.1	152.12	139.54	179.21	183.03	251.66	205.7	165.75	457.73	153.38	399.49	124.29	132.03	178.62	125.81	157.16	124.83	465.58	272.92	120.81	131.48	120.41	125.39									236.15	196.35	348.68	170.04	222.89	216.6	335.98	188.67	353.01	314.24	757.54	588.6	307.66	356.49	605.42	427.65	221.35	177.85
152.37	315.07	146.03	152.77	220.38	181.44	276.26	152.65	654.96	269.87	184.99	287.46	131.83	922.36	403.47	126.31	126.19	126.49	158.6	125.07	275.35	127.2	277.34	132.41									326.62	355.95	388.51	210.94	402.63	216.6	232.56	278.83	177.55	857.01	757.54	427.46	307.66	389.19	200.12	849.18	221.35	143.94
141.83	153.06	145.48	126.16	152.62	160.12	158.27	197.26	306	245.65	380.46	795.1	137.07	179.63	481.7	204.03	135.93	131.79	151.52	119.03	213.25	160.97	136.79	128.4									447.56	211.01	388.51	316.07	512.89	216.6	148.64	219.35	299.7	857.01	757.54	447.8	142.35	217.24	412.62	865.49	915.65	155.11
168.04	160.98	168.61	185.21	348.42	293.22	241.5	512.3	234.08	273.54	293.72	188.1	399.12	709.99	120.56	146.74	139.78	134.19	153.57	225.06	149.08	133.04	168.54	122.66									156.57	211.4	192.51	925.27	447.38	216.6	224.37	200.54	575.66	404.21	323.75	591.68	233.63	261.33	412.62	588.97	131.9	174.65
158.8	139.62	164.06	205.92	148.32	168.03	176.47	230.81	151.77	180.12	490.07	269.61	176.4	245.71	182.93	134.15	140.57	119.86	183.6	141.38	196.78	123.91	426.86	125.25									274.52	242.15	192.51	278.35	455.99	338.69	164.36	188.67	301.54	521.28	323.75	530.74	344.62	344.91	272.11	865.49	131.9	141.67
136.27	148.3	138.84	168.84	160.39	344.81	165.34	190.51	136.52	386.59	210.44	536.94	122.31	124.07	425.8	156.32	124.5	133.73	123.27	124.5	117.87	258.41	201.42	132.37									267.54	355.95	345.36	226.49	386.68	188.29	156.68	278.83	1234.7	341.69	207.22	274.91	345.61	1150.3	272.11	220.74	131.9	141.04
154.5	236.11	172.41	183.07	151.49	298.96	228.46	165.26	465.4	161.6	209.21	845.82	127.39	386.89	130.18	135.98	136.33	125.21	133.11	333.21	123.01	136.73	149.52	141.49									281.69	287.59	344.87	306.51	386.68	252.59	337.36	416.12	201.15	491.5	281.16	592.68	345.61	578.62	389.6	588.97	131.9	143.67
139.3	153.63	161.29	134.72	157.73	209.78	201.86	160.03	356.61	173.55	241.5	902.51	379.42	121.91	431.51	122.35	167.13	130.2	238.71	129.82	126.27	193.47	189.09	147.32									192.79	361.77	344.87	237.27	644.63	202.02	337.36	200.31	450.71	864.66	281.16	1053.1	345.61	1515.8	208.75	250.78	152.41	159.7
139.11	157.94	135.62	144.17	163.44	165.73	254.64	176.86	2195.8	210.89	262.56	473.17	137.79	273.87	120.35	189.7	128.41	174.68	131.71	157.43	125.01	210.65	134.21	124.98									182.91	452.22	275.6	192.85	644.63	258.75	189.87	209.83	450.71	574.31	610.52	347.51	262.81	196.49	446.3	250.78	152.41	162.69
145.07	173.21	168.61	144.9	165.48	253.98	183.33	304.59	733.61	695.47	420.7	532.26	176.44	189.56	120.94	387.45	132	129.98	132.44	339.4	121.59	161.63	255.94	130.97									242.01	483.07	275.6	278.71	152.04	258.75	315.87	281.18	450.71	296.96	1063.4	477.98	267.43	578.62	257.26	698.07	149.64	142.23
140.08	163.82	137.26	198.95	172.61	157.06	142.3	244.88	176.46	192.31	476.09	479.48	152.12	969.84	128.61	132.12	133.81	300.14	130.51	138.55	122.75	340.38	212.98	134.85									214.1	158.9	134.69	925.27	287.87	257.6	312.57	281.18	646.87	864.66	1063.4	452.74	354.71	203.23	285.13	447.82	149.64	139.9
139.35	147.03	177.8	143.14	334.06	153.65	474.19	189.87	161.52	194.53	795.96	778.45	125.85	134.35	121.97	304.22	126.74	264.4	137.68	123.29	126.19	125.56	231.58	124.24									332.65	242.28	166.11	925.27	180.07	269.55	312.57	258.84	646.87	905.33	670.03	477.98	344.54	194.85	269.31	520.13	149.64	141.46
137.8	186.1	164.44	144.79	149.3	213.03	149.48	155.58	165.25	212.34	236.66	826.51	141.24	268.82	123.89	153.56	193.7	123.98	124.14	164.8	141.78	220.48	138.36	179.64									267.63	172.21	318.04	316.07	199.88	307.47	312.57	188.16	646.87	548.5	670.03	312.93	342.39	246.99	534.16	288.65	264.34	143.94
150.99	147.23	161.41	138.17	246.01	237.07	158.24	184.74	363.8	192.57	259.17	520.69	212.44	133.22	119.78	153.6	136.49	125.17	125.74	122.12	126.82	246.83	294.36	121.59									292.69	197.4	138.95	306.51	176.9	356.89	251.74	249.77	425.87	681.68	670.03	191.14	342.39	389.19	403.78	615.9	151.74	151.51
142.7	149.84	140.11	150.8	145.49	146.12	278.63	217.16	184.24	474.08	223.21	365.13	135.57	260.16	144.67	133.74	123.71	648.87	151.72	115.23	122.85	154.36	260.6	130.33									159.65	233.22	327.87	306.2	226.3	214.63	251.74	162.82	425.87	798.15	296.34	439.75	256.73	1150.3	470.57	639.69	151.74	154.94
161.08	168.44	160.43	192.4	144.24	186.74	214.96	253.24	156.6	307.62	524.22	234.1	116.7	128.31	123.95	165.56	132.91	193.81	125.52	261.54	141.34	132.47	175.77	151.09									835.01	429.33	455	173.11	209.34	307.47	189.37	280.83	405.4	368.23	224.73	455.09	490.37	389.19	470.57	520.13	329.17	160.1
161.28	150.04	138.75	143.07	142.43	162.1	326.81	224.38	144.88	234.32	215.22	694.12	153.46	143.58	122.23	327.59	197.33	261.28	195.66	140.59	123.49	149.65	131.77	120.49									835.01	447.53	434.41	429.74	269.53	196.04	216.86	262.52	263.25	171.11	236.63	455.09	270.58	315.73	295.35	261.42	329.17	155.11
156.52	145.77	138.83	201.13	192.53	166.04	267.03	190.93	305.27	157.25	1347.9	183.06	122.22	168.75	122	167.83	130.2	155.33	144.22	150.68	468.27	124.95	133.96	132.01									259.4	265.16	319.83	354.11	269.53	150.08	258.17	262.52	164.62	345.78	400.34	304.26	270.58	355.46	295.35	250.78	198.06	155.11
154.96	151	144.9	165.08	147.36	189.76	158.08	172.1	178.06	236.28	261.94	169.23	207.21	128.68	127.23	352.86	152.9	147.69	144.64	197.34	123.25	124.71	147.09	138.45									427.05	222.81	199.68	183.16	249.16	483.89	251.48	475.35	139.08	277.13	507.03	164.82	219.8	469.1	443.64	818.34	139.21	172.87
149.35	135.36	142.23	137.78	207.6	137.22	164.35	279.14	138.09	219.61	178.59	664.43	135.74	146.68	472.37	159.72	136.99	247.62	131.56	151.4	119.43	131.04	136.2	121.27									427.05	260.46	354.1	596.53	255.92	176	243.2	379.6	304.02	359.4	507.03	271.63	219.8	1150.3	317.99	615.9	148.36	141.46
140.13	141.75	156.43	139.88	212.86	247.78	163.48	582.62	184.95	248.01	245.44	404.08	158.67	125.98	144.55	206.84	203.68	338.92	126.58	126.11	147.94	137.49	448.19	124.56									881.53	429.33	490.23	521.7	255.92	228.73	243.2	475.35	353.2	415	159.84	1084.1	298.81	183.63	274.89	1207.1	148.36	136.67
154.95	156.36	153.99	147.3	158.64	168.39	210.96	147.32	168.59	399.59	226.75	219.33	164.51	128.31	116.3	139.33	131.71	125.46	153.87	285.89	125	187.55	383.28	125.23									256.46	161.67	490.23	596.53	168.24	226.82	582.72	418.54	169.14	242.2	724.79	220.93	314.44	315.73	274.89	404.92	148.36	145.04
661.44	143.25	142.71	169.61	146.73	231.1	164.62	239.83	142.56	164.63	141.58	435.35	264.46	650.48	123.8	133.64	147.71	243	194.81	262.86	123.15	139.85	120.98	139.52									797.3	307.27	174.68	971.1	399.98	316.48	578.97	216.6	492.3	294.89	238.86	512.88	333.76	194.28	696.52	320.08	152.17	172.87
140.19	156.51	136.9	152.18	143.73	281.63	233.41	167.83	245.17	212.37	196.33	172.56	152.75	129.33	125.12	196.43	130.47	142.44	131.11	125.03	121.39	124.72	280.02	159.88									553.03	264.28	332.22	233.54	223.96	238.86	594.79	253.7	492.3	240.95	238.86	190.72	333.76	432.82	696.52	1207.1	140.87	177.85
150.53	145.2	150.92	155.1	154.5	156.04	357.64	163.25	979.96	199.65	656.85	484.76	114.36	124.05	473.76	187.23	135.4	116.75	185.94	133.67	136.49	126.02	175.67	121.13									1037.1	307.27	332.22	225.01	265.48	315.05	146.73	218.13	333.47	415	344.57	175.35	505.55	203.23	404.51	323.04	199.18	160.1
202.74	145.78	143.91	153.72	178.99	206.65	217.07	187.06	250.65	433.72	436.06	181.56	201.39	150.33	124.36	119.38	380.16	134.2	128.54	145.99	123.44	137.33	127.42	157.3									476.68	208.93	402.13	319.6	162.41	229.27	590.87	720.56	333.47	345.78	344.57	480.41	437.48	296.64	404.51	589.36	171.87	154.94
153.89	159.06	176.02	136.81	184.5	187.94	325.71	166.67	229.28	259.65	248.72	256.66	124.3	735.84	132.13	143.36	139.94	144.39	250.5	122.05	230.64	128.24	123.03	167.56									476.68	239.26	483.77	361.57	201.73	315.05	367.7	192.9	465.85	338.88	205.85	251.83	437.48	325.08	404.51	615.9	127.89	166.7
144.68	134.88	174.68	153.95	164.11	166.03	246.19	153.26	199.97	384.71	149.71	177.37	124.67	117.98	123.72	173.57	148.26	397.42	127.39	127.6	210.01	125.41	121.61	168.59									266.59	285.77	483.77	312.8	641.74	180.84	151.1	210.64	364.07	277.13	355.42	230.51	555.34	368.46	305.38	1067.1	173.15	141.67
157.86	145.37	142.93	163.16	149.22	434.65	156.89	212.57	158.08	156.45	197.09	241.54	137.53	123.54	149.59	145.09	453.75	160.88	399.93	136.31	133.91	131.96	127.93	124.61									916.64	198.71	195.61	203.28	205.17	258.64	360.52	222.64	174.92	248.21	164.01	392.3	555.34	339.49	305.38	818.34	173.15	141.04
149.81	162.36	141.78	152.53	139.62	203.75	163.34	167.05	310.09	151.42	285.45	349.24	129.4	268.45	126.06	187.61	133.89	126.85	132.29	127.15	404.05	126	377.11	427.78									452	338.32	313.48	319.6	283.52	274.78	421.46	1054	229.72	231.62	190.26	512.88	555.34	469.1	805.36	172.85	464.36	147.16
143.84	142.04	165.16	136.89	328.1	145.03	150.6	215.58	289.59	515.07	408.34	185.65	138.83	425.85	127.36	255.44	151.7	125.04	128.26	124.32	150.38	144.84	145.41	145.59									447.86	200.29	283.14	213.24	259.25	250.65	421.46	720.56	229.72	338.88	367.15	230.51	192.49	265.41	805.36	593.9	127.74	139.96
147.56	151.12	142.23	162.8	224.63	312.42	152.33	172.35	154.98	151.17	362.31	652.19	133.99	217.89	123.23	132.45	125.06	204.72	125.82	180.38	127	121.07	503.54	124.58									447.86	234.62	205.12	971.1	259.25	242.74	360.66	260.05	403.63	317.61	408.98	198.41	286.42	371.31	805.36	784.48	265.84	155.69
140.58	138.77	157.17	145.66	150.65	299.26	341.8	190.21	258.69	366.38	158.42	676.44	153.83	186.85	228.38	194.61	130.37	223.91	167.56	261.22	358.09	137.8	132.04	118.97									305.87	246.94	269.01	298.08	195.48	169.66	416.51	159.56	360.57	216.47	163.14	429.82	309.97	309.9	805.36	404.92	137.18	166.7
149.51	140.84	141.13	203.23	256.01	134.24	247.19	166.84	287.97	250.25	146.21	918.79	127.91	125.07	124.99	256.48	336.08	185.46	149.18	129.3	308.29	121.73	146.68	132.21									206.21	246.94	258.82	263.86	181.43	582.28	371.44	427.8	360.57	240.95	319.05	704.81	309.97	454.02	691.54	443.97	137.18	166.47
142.37	149.08	154.9	144.81	191.99	134.86	264.09	148.82	522.94	242.79	143.98	244.25	322.2	427.69	118.3	381.14	212.85	178.95	132.22	126.98	124.09	127.34	123.71	130.34									177.43	196.8	258.82	243.71	234.04	171.4	371.44	1054	360.57	188.23	319.05	819.61	264.82	454.02	209.1	220.58	137.18	132.49
138.11	146.17	148.1	161.48	213.99	337.84	189.28	298.24	159.37	165.7	273.65	246.37	147.9	124.17	122.14	117.49	129.18	277.11	125.2	121.73	140.08	131.13	212.61	127.19									356.21	293.3	430.54	971.1	208.34	303.69	377.54	242.15	319.64	325.93	319.05	549.58	340.18	252.38	574.94	256.26	140.99	165.51
138.27	143.63	168.16	164.8	145.59	158.44	207.96	236.73	168.36	198.73	174.35	454.14	131.05	350.02	117.36	136.07	127.64	140.77	190.72	131.53	145.1	122.64	128	143.74									281.93	391.98	172.33	210.56	276.25	303.69	455.78	380.59	340.05	866.39	687.41	629.24	340.18	371.31	574.94	631.52	140.99	160.51
146.44	170.4	149.21	157.19	173.34	219.4	149.35	149.82	193.24	156.59	186.11	189.94	126.4	215.26	134.58	184.94	144.85	517.12	335.89	133.65	169.99	192.59	132.61	150.74									145.11	384.79	394.74	263.36	339.55	256.38	173.56	479.9	470.78	385.95	293.49	327.98	283.47	285.22	218.18	470.07	174.57	146.44
155.66	146.73	171.25	146.69	221.22	194.3	187.31	171.07	161.09	152.08	237.99	280.86	129.93	130.09	130.43	136.12	156.78	139.53	127.89	235.9	126.72	126.37	174.26	139.44									713.69	226.97	342.64	178.19	339.55	248.88	261.04	346.12	470.78	320.41	293.49	398.72	283.47	438.25	444.34	439.57	213.44	147.16
296.23	158.03	165.01	275.07	198.87	138.26	359.43	445.82	167.55	233.18	876.66	476.31	295.45	140.59	132.11	272.57	171.73	303.46	161.29	124.84	125.57	138.17	129.78	129.91									322.2	391.98	163.17	308.23	149.56	178.88	261.04	254.16	224.45	385.95	671.13	266.86	283.47	454.02	260.38	791.24	213.44	146.8
153.82	139.03	155.44	144.43	178.97	673.3	198.39	171.35	263.51	149.46	642.4	182.52	217.23	274.84	120.25	184.21	250.44	131.33	134.63	120.1	301.16	127.02	138.42	127.63									631.45	391.98	160.24	287.5	218.69	214.53	201.49	378.63	285.75	243.8	289.89	615.28	265.88	245.56	260.38	1153.1	127.74	166.7
155.46	148.21	146.04	179.66	226.84	195.36	189.63	325.96	666.87	162.66	511	609.97	137.52	231.15	126	177.07	224.61	155.17	139.92	122.45	171.03	129.96	508.31	130.7									239.92	230.95	162.18	263.36	177.7	195.69	240.16	365.21	285.75	265.38	508.01	350.3	216.56	197.75	260.69	237.16	289.27	161.64
142.31	148.21	182.77	139.12	170.65	459.06	212.95	202.12	177.17	239.1	141.4	569.9	118.19	123.13	125.49	187.82	150.52	538.34	130.15	134.66	150.39	134.2	120.98	124.41									721.32	238.26	479.82	253.34	200.52	165.41	206.76	302.91	290.59	222.66	485.68	266.86	296.88	448.62	333.48	260.79	289.27	147.16
147.02	149.9	133.87	184.79	215.04	289.8	148.49	153.51	430.95	251.28	1077.7	174.99	168.41	134.64	124.71	457.29	400.38	131.65	144.65	124.23	133.13	118.49	123.23	136.85									721.32	753.41	479.82	263.86	306.33	334.19	206.76	229.99	440.12	282.19	264.84	430.75	296.88	283.46	469.59	1153.1	161.03	142.14
148.67	148.25	140.48	155.47	130.99	159.88	170.15	811.61	143.1	298.76	260.2	250.89	152.59	134.21	123.56	449.76	120.46	132.22	136.99	315.95	120.26	159.63	243.58	128.99									246.71	228.11	161.09	210.56	401.64	232.17	213.02	327.71	257.72	208.24	471.93	1307.2	296.88	248.48	469.59	1093.1	161.03	141.67
142.35	161.89	151.26	195.98	135.08	466.27	172.14	171.35	167.5	272.2	528.61	702.3	513.91	313.67	133.81	280.89	130.22	128.15	119.39	850.28	128.56	250.55	168.03	122.75									405.79	301.96	394.87	241.56	333.55	255.99	224.14	302.91	172.88	336.87	298.64	1307.2	215.78	197.75	469.59	1037.1	128.78	166.7
142.23	141.78	365.69	149.92	150.53	289.05	178.03	165.54	215.52	388.38	262.39	543.13	142.72	221.78	130.73	384.73	126.2	126.3	126.98	135.57	122.52	126.27	284.89	126.4									213.5	981.77	270.09	314.77	234.69	209.67	224.14	225.81	191.6	712.25	298.64	174.37	215.78	367.62	404.74	631.52	619.02	164.08
130.03	146.17	144.73	156.12	191.13	185.28	214.12	175.85	493.99	305.25	219.61	206.95	113.68	190.95	176.47	138.14	188.31	130.59	147.91	200.58	124.39	127.83	232.37	152.18									366.49	301.96	242.28	253.34	234.69	689.5	234.44	392.83	191.6	286.46	281.76	174.87	188.05	283.46	404.74	554.4	619.02	160.1
161.9	139.83	166.48	148.79	194.56	181.94	234.89	182.52	419.57	476.04	243.33	481.26	128.9	143.81	168.29	271.09	552.46	137.8	143.36	134.81	124.57	144.05	135.63	127.89									287.02	172.2	179.88	203.35	234.69	218.21	450.93	260.97	515.61	385.05	923.48	900.45	150.67	283.46	404.74	1144.6	133.17	156.49
158.09	156.34	149.56	153.85	208.19	170.83	256.68	169.56	248.35	422.65	384.9	190.09	127.13	167.92	128.33	340.6	189.18	334.75	126.92	211.3	128.29	129.03	504.12	175.62									511.1	505.12	155.48	251.52	249.22	318.35	450.93	242.36	278.24	267.03	923.48	313.83	259.41	244.38	404.74	394.33	133.17	136.67
144.34	140.59	154.75	165.6	140.38	157.81	187.33	207.02	281.92	185.89	331.92	432.53	212.71	131.55	780.8	139.84	142.95	232.63	290	122.45	141.26	125.98	234.53	125.75									511.1	189.1	263.58	203.35	215.76	303.48	198.18	327.71	274.92	522.56	458.72	512.54	378.81	663.02	199.16	163.81	133.17	139.9
174.9	154.14	149.4	163.15	144.37	134.84	217.3	215.08	166.62	299.85	134.41	171	187.67	297.09	194.44	126.54	128.4	135.52	131.75	122.11	129.26	151.17	116.04	159.55									369.38	208.8	369.95	257.65	215.76	326.01	461.98	229.26	152.27	350.22	246.78	332.59	299.6	191.44	307.83	384.34	160.91	166.7
143.63	150.31	142.76	181.86	163.18	164.78	155.92	417.08	272.08	289.31	363.47	232.26	285.6	130.2	511.85	169.7	183.52	134.1	119.92	132.86	182.45	123.01	144.08	245.57									462.84	981.77	368.24	260.89	227.35	326.01	373.53	323.68	171.48	376.99	308.34	555.38	300.31	244.38	307.83	783.11	160.7	148.05
143.62	160.48	143.01	136.89	193.39	182.36	186.7	142.45	197.91	198.79	264.96	546.05	153.11	182.91	122.19	139.33	134.89	214.98	130.62	129.24	148.44	214.05	242.58	124.47									217.02	149.48	300.63	391.94	298.32	372.81	373.53	260.97	261.08	235.35	625.05	590.51	213.65	448.43	436.91	284.85	160.7	137.67
144.11	141.25	151.55	240.74	177.96	269.89	159.34	154.86	263.44	385.49	291.73	174.43	509.24	132.64	122.15	124.67	175.83	296.11	174.93	269.67	129.47	128.01	159.51	202.81									382.62	177.7	300.63	270.11	298.32	350.79	481.17	207.99	261.08	427.25	625.05	233.62	172.14	656.46	436.91	532.25	127.74	141.67
144.12	158.26	143.35	169.69	149.74	213.78	217.77	470.86	327.89	333.83	689.2	161.35	136.94	344.97	323.78	137.43	154.54	174.97	190.52	173.72	296.04	678.12	644.28	132.33									212.48	213.45	442.07	408.34	298.32	689.5	481.17	269.69	381.71	372.55	499.49	504.28	535.14	296.42	267.84	554.4	127.74	137.67
150.26	196.87	150.46	224.41	141.72	183.81	183.37	156.35	151.27	508.68	161.71	205.46	144.32	145.47	115.97	180.45	138.62	158.95	134.32	138.73	121.13	313.68	128.93	170.73									324.44	1016	442.07	532.31	223.14	387.94	481.17	316.13	381.71	231.96	510.12	504.28	535.14	189.23	331.06	318.16	127.74	148.05
142.07	153.05	143.66	131.31	472.96	204.56	293.42	175.11	153.26	147.85	165.14	274.01	152.02	134.61	311.01	161.56	175.28	130	180.33	231.4	129.5	127.36	139.72	327.76									545.96	981.77	442.07	391.94	223.14	326.01	493.29	318.63	191.64	266.2	623.21	504.28	352.07	296.42	400.14	318.89	142.68	145.04
143.91	147.03	147.12	141.47	196.22	155.81	168.24	326.89	285.52	200.69	140.86	320.8	311.33	133.41	125.63	174.18	141.84	126.19	146.88	148.63	247.99	122.32	121.42	130.57									518.48	1016	627.09	243.85	235.78	372.81	493.29	337.15	237.67	213.46	179.04	504.28	275.17	448.43	204.8	368.4	142.68	150.75
141.24	152.22	141.6	179.5	177.19	139.86	260.03	144.14	270.48	264.4	680.14	166.07	128	163.56	124.55	157.72	136.15	232.74	119.91	129.6	146.99	120.02	148.64	151.28									459.02	169.42	498.65	408.34	445.62	307.2	216.04	241.79	356.63	636.55	428.41	170.26	134.44	315.35	338.59	1037.1	142.68	152.28
143.3	195.44	173.96	169.09	204.81	163.99	172.77	281.9	157.67	229.92	148.74	615.87	144.93	131.86	118.25	244.62	154.13	136.28	128.99	133.51	121.08	120.02	126.15	151.73									459.02	136.65	498.65	725.28	283.51	307.2	196.14	223.3	356.63	384.64	288.88	245.93	215.97	196.58	240.61	434.18	263.08	159.22
151.81	150.48	134.03	141.5	253.63	290.51	254.06	173.22	150.64	158.95	167.54	356.71	127.23	280.68	141.09	202.67	135.72	705.4	127.65	242.31	121.62	126.75	132.1	126.74									204.97	289.04	498.65	532.31	418.44	372.81	229.99	275.38	356.63	221.54	408.74	516.06	374.48	329.24	471.41	267.67	195.08	267.63
147.61	138.66	141.15	216.23	186.9	133.15	212.2	170.97	481.06	182.93	146.89	202.52	126.47	250.89	127.15	226.64	271.1	178.45	121.45	133.61	124.73	125.53	125.26	140.55									201.8	226.86	154.4	196.52	418.44	192.96	229.99	283.31	356.63	522.56	540.7	250.17	374.48	511.46	471.41	325.22	195.08	163.25
177.69	145.91	153.78	145.75	206.6	221.5	326.74	190.75	316.31	206.85	191.95	159.66	687.13	136.95	123.84	197.21	129.9	166.89	126.8	180.64	146.58	125.21	161.94	140.46									366.6	151.28	154.4	248.97	173.66	227.11	368.93	175.31	196.46	249.35	392.91	247.94	297.7	440.15	424.82	615.21	195.08	164.08
147.76	147.78	134.71	141.62	154.73	309.69	255.67	189.85	296.22	196.96	360.49	185.27	140.17	326.82	116.07	157.2	128.76	157.15	171.86	125.32	158.96	127.94	127.31	157.13									377.29	155.33	242.19	250.58	268.6	306.82	412.99	185.78	251.41	269.22	718.75	194.83	297.7	220.35	424.82	552.16	195.08	160.1
176.21	136.32	136.03	148.29	194.71	146.91	318.31	171.83	166.29	152.66	273.09	868.09	277.88	351	119.75	545.47	584.52	419.27	142.43	142.57	125.81	120.7	244.87	135.17									354.87	224.49	584.14	725.28	247.29	232.09	561.46	223.3	348.3	352.83	511.08	303.87	356.86	400.96	626.46	215.82	140.1	137.67
146.41	137.12	147.44	158.63	146.38	189.82	164.22	154	272.99	151.48	144.67	190.41	133.72	125.46	139.65	291.21	147.98	127.59	623.18	127.03	129.36	166.6	121.85	337.77									375.52	235.2	285.93	217.85	311.87	232.09	229.42	219.95	339.16	352.83	511.08	194.21	278.75	511.46	626.46	905.67	140.1	159.22
144.63	138.3	141.97	151.14	187.33	254.42	193.52	214.71	215.14	180.61	146.95	347.33	120.2	263.37	124.91	320.13	129.85	122.82	295.77	268.91	185.81	125.87	162.17	128.68									348.66	214.67	502.4	462.84	311.87	246.39	272.46	169.69	182.04	248.53	500.03	890.56	278.75	440.15	360.36	214.21	138.95	142.14
145.69	148.66	150.3	145.95	165.83	167.91	208.54	166.38	171.24	319.98	472.04	472.47	121.15	177.48	127.53	248.94	433.54	127.5	128	139.78	129.03	127.98	127.61	172.88									262.63	303.38	231.01	217.85	175.03	306.82	375.65	151.43	182.04	372.09	343.82	331.43	397.25	651.81	260.83	275.38	138.95	144.79
145.61	144.01	162.06	219.76	145.88	256.73	153.95	180.07	286.56	146.59	372.41	354.75	123.33	186.43	130.19	122.42	130.38	135.37	119.61	126.36	123.33	119.87	124.62	130.58									262.63	331.58	141.46	234.38	400.24	209.28	465.78	872.38	461.75	231.95	414.37	285.1	228.74	176.49	260.83	245.26	149.25	142.14
139.7	145.58	195.65	180.87	181.3	150.05	169.48	598.39	201.99	173.53	145.82	200.03	130.68	594.97	132.08	526.03	401.12	211.24	136.99	158.39	266.21	124.69	124.83	148.41									341.09	331.58	235.38	310.3	253.96	233.17	389.65	272.29	198.67	1151	464.14	285.1	373.2	470.32	438.18	368.4	357.77	159.22
154.23	147.29	155.09	147.74	134.77	162.89	164.66	154.39	171.44	219.32	314.45	1503.5	143.81	454.92	135.57	180.48	123.55	129.95	424.52	303.84	126.46	155.26	244.17	136.59									403.12	163.13	288.22	310.3	186.25	245.61	351.69	203.48	151.54	352.83	183.79	248.45	738.57	715.45	402.16	202.49	357.77	156.49
138.01	159.96	149.68	153.69	253.79	160.5	179.85	192.74	206.04	217.02	272.34	183.37	150.86	127.19	127.26	256.1	244.53	130.25	588.27	244.24	364.33	183.83	281.42	146.85									325.68	200.96	224.27	193.21	320.56	387.63	351.69	239.84	487.12	252.62	164.48	411.36	738.57	949.13	361.7	513.94	547.74	164.08
148.82	141.11	144.34	224.81	139.99	216.74	214.72	330.75	251.31	329.99	388.88	191.37	128.63	206	134.47	206.43	145.72	124.07	960.69	184.98	282.33	131.38	486.55	131.93									504.31	178.73	496.48	179.73	590.85	345.35	310.75	872.38	250.74	252.62	362.34	409.4	738.57	702.51	196.58	905.67	218.6	146.74
144.36	180.53	158.49	171.3	163.11	133.65	164.88	168.78	259.96	151.56	264.95	402.41	118.81	163.63	122.75	379.35	229.03	137.53	145.04	149.21	125.88	126.58	147.79	128.78									504.31	174.79	454.47	203.09	590.85	291.12	310.75	875.85	250.74	183.95	388.61	360.56	257.53	1217.5	248.37	860.5	148	137.67
148.63	165.01	144.69	235.95	175.9	183.89	243.6	176.66	191.39	244.66	161.66	443.94	141.98	126.16	193.26	180.78	151.73	201.73	283.09	153.61	237.23	125.76	130.09	137.54									606.25	364.02	304.06	548.46	277.74	362.65	310.75	200.8	376.51	220.69	388.61	271.07	502.33	674.46	233.35	905.67	137.02	146.74
150.15	171.49	164.45	140.69	390.96	137.56	290.32	182.64	147.04	246.59	507.97	178.67	184.19	139.58	183.98	121.5	150.83	148.86	130.56	266.3	154	126.12	133.35	123.66									606.25	331.58	443.65	173.47	277.74	207.08	149.8	289.11	311.2	183.95	348.29	402.55	391.78	559.99	332.9	719.06	137.02	151.44
150.19	170.95	150.08	247.95	178.94	196.1	182.02	166.36	187.7	272	230.35	194.93	119.75	283.57	123.62	177.08	126.56	130.55	137.1	120.53	220.07	134.49	131.17	135.75									393.67	204.97	443.65	203.09	204.43	217.45	272.11	741.33	215.38	299.11	348.29	360.56	391.78	689.31	332.9	513.94	137.02	163.25
158.52	144.64	140.01	162.39	198.21	244.82	177.42	158.54	348.92	229.44	395.63	160.51	149.38	376.25	126.54	147.21	134.5	231.21	126.72	149.69	186.22	137.6	135.99	137.27									445.44	364.02	169.19	221.4	417.88	217.42	365.63	289.11	220.34	248.47	411	276.12	336.61	173.22	306.53	860.5	178	157.87
134.11	144.97	219.6	140.94	236.29	240.85	179.24	161.76	402.97	173.58	163.01	605.06	164.17	140.35	134.9	124.11	342.24	175.68	131.56	184.04	172.98	138.39	129.67	129.05									361.03	250.96	411.79	314.51	426.84	249.35	365.63	201.57	239.56	568.61	411	263.4	315.11	370.29	228.96	460.81	165.6	153.97
145.53	139.45	146.28	151.76	175.33	143.88	153.87	154.75	361.69	168.34	155.39	690.01	132.1	208.58	142.44	139.13	133.87	162.74	117.88	124.17	169.68	124.86	125.85	123.06									361.03	230.4	340.79	190.16	227.24	306.82	302.67	875.85	246.21	175.96	272.41	360.56	492.44	470.32	334.77	719.06	165.6	148.13
144.26	144.33	213.72	159.32	130.31	834.39	151.7	151.65	258.31	544.28	136.91	468.48	174.84	135.46	148.68	147.01	115.39	143.5	118.75	142.02	122.25	165.58	117.9	131.99									556.61	171.24	340.79	229.73	300.13	291.12	302.67	741.33	349.37	274.8	272.41	286.4	306.89	1217.5	313.71	719.06	165.6	143.68
143.33	208.29	185.87	144.45	175.91	213.67	264.39	399.74	257.68	239.47	323.75	499.08	314.35	202.17	155.83	212.93	130.18	164.64	942.99	125.82	153.07	126.85	366.18	320.91									370.39	176.73	167.7	229.73	303.94	195.42	384.51	178.58	170.69	298.67	227.97	312.51	216.48	372.68	176.46	305.91	165.6	146.17
174.8	173.82	154.2	140.97	206.42	230.39	212.55	450.03	140.97	217.82	205.95	183.6	127.44	145.77	123.24	397.14	178.1	136.38	132.84	139.42	120.43	129.72	143.91	189.61									343.15	210.83	167.7	234.16	255.79	340.09	386.81	371	228.28	1209.6	256.06	302.21	639.57	674.46	354.22	465.39	165.6	140.85
153.51	143.97	174.14	237.82	230.48	296.41	175.68	547.06	257.58	212.39	482	366.98	124.01	137.44	128.73	558.09	224.41	285.72	127.14	141.17	127.55	129.54	160.17	146.34									290.95	351.59	638.98	314.51	397.03	324.54	386.81	243.44	228.28	349.54	256.06	402.55	639.57	614.14	354.22	389.73	165.6	146.8
143.06	140.52	159.99	139.06	229.61	187.92	203.03	138.2	196.76	185.14	470.25	250.47	129.81	140.03	129.57	150.83	132.6	132.2	129.6	130.57	154.11	127.76	229.35	123.37									377.52	276.94	426.25	213.94	322.81	291.12	408.4	327.1	212.48	491.04	298.57	286.4	224.2	262.78	433.74	460.81	300.54	160.91
150.33	138.91	137.58	175.43	138.67	412.26	192.74	140.56	277.78	250.46	176.83	1239.4	142.41	163.18	125.71	178.66	122.82	128.38	128.49	142.21	123.79	393.83	145.18	126.24									510.22	270.24	135.08	238.2	203.43	284.3	408.4	434.67	191.12	400.38	298.57	312.51	411.95	440.15	433.74	881.08	300.54	151.29
275.03	140.06	156.38	174.51	358.63	237.24	192.13	184.34	337.34	152.57	155.1	550.53	1213.3	421.32	122.25	207.45	159.31	368.77	201.26	149.73	123.75	119.86	192.84	137.07									510.22	500.34	484.73	299.64	315.68	292.5	408.4	372.7	184.92	242.11	473.9	307.27	522.37	784.79	337.84	399.93	167.82	161.64
151.1	281.03	326.72	231.94	159.34	160.62	180.1	165.44	522.02	284.56	160.54	428.86	172.57	244.93	265.49	178.75	148.29	124.69	129.61	129.78	164.59	367.13	123.76	127.59									249.5	167.45	386.84	369.87	254.72	679.78	258.82	1162.8	184.92	491.04	473.9	203.63	522.37	1217.5	265.96	1029.5	479.56	161.64
152.85	160.22	175.65	158.71	203.45	191.17	307.57	297.85	200.24	161.19	487.66	678.62	131.72	548.94	280.09	424.36	167.51	197.71	214.31	258.35	128.14	162.59	227.32	188.95									284.92	218.43	174.26	270.27	293.29	310	258.82	197.41	292.08	469.56	473.9	209.1	146.84	242.62	265.96	699.85	479.56	155.01
149.68	144.76	143.79	157.11	144.63	169.77	166.26	150.3	321.84	218.82	253.94	151.76	134.81	141.39	117.26	124.29	128.95	243.85	231.54	113	128.64	122.8	144.81	127.54									320.96	240.39	158.72	195.91	252.53	187.28	258.82	875.85	277.18	364.89	473.9	166.07	549.56	314.7	252.13	185.96	479.56	153.97
142.41	240.21	133.31	129.96	188.1	382.03	153.46	172.94	391.73	145.4	695.16	166.06	124.69	230.33	120.42	153.89	158.95	132.2	177.3	136.2	232.81	119.68	313.86	124.88									320.96	201.95	272.44	161.76	285.24	395.23	211.12	189.33	277.18	491.04	318.38	321.25	549.56	790.2	278.83	369.47	479.56	147.16
140.1	163.34	171.96	152.78	153	200.55	263.63	145.99	144.82	540.95	142.19	305.18	134.89	511.18	134.5	128	129.99	400.32	197.13	159.09	119.9	139.33	126.28	294.01									262.11	240.39	272.44	196.98	285.24	341.73	305.6	170.79	251.89	189.27	297.87	274.83	471.14	470.32	422.25	190.43	132.68	137.67
147.56	172.56	148.78	145.85	144.69	197.39	176.54	157.44	224.77	267.83	162.6	245.58	144.16	136.57	259.62	276.57	145.52	133.57	135.34	142.8	161.16	123.69	139.06	132.09									262.11	180.69	272.44	304.24	321.79	251.48	305.6	244.53	191.31	203.83	297.87	724.96	641.08	197.97	216.01	305.91	214.24	164.51
145.61	144.12	149.75	147.81	223.45	263.81	168.42	172	516.13	172.46	176.68	211.94	131.59	173.6	131.15	857.49	129.28	141.18	127.56	121.44	128.52	151.77	144.06	176.57									229.54	258.76	181.45	262.33	321.79	540.61	442.23	505.38	359.71	341.12	435.41	307.27	258.09	665.37	280.39	510.62	214.24	152.28
145.72	150.21	141.35	171.51	133.01	230.99	153.63	164.15	168.42	226.43	295.62	359.1	191.63	139.34	122.29	196.05	121.31	135.59	117.65	144.85	170.46	124.65	274.71	130.98									196.09	249.03	437.51	275.01	321.79	358.61	183.21	332.32	281.06	513.94	435.41	272.34	258.09	311.91	156.03	305.91	214.24	156.49
140.45	170.57	171.55	156.35	146.19	140.22	255.75	355.37	169.95	208.66	491.57	223.4	123.94	358.06	180.56	438.78	212.24	164.97	221.34	166.15	246.01	138.37	134.52	135.78									292.06	188.51	158.78	275.01	330.77	186.33	179.63	190.44	254.89	350.89	435.41	239.07	400.68	745.15	225.25	177.23	296.06	161.28
143.72	137.73	155.28	135.54	162.75	315.8	198.17	227.49	149.52	414.2	577.37	166.37	125.68	389.02	157.35	377.76	128.81	150.7	156.48	188.36	123.8	195.07	168.65	166.03									260.86	258.76	162.04	225.65	673.61	324.54	248.4	228.13	272.45	208.67	435.41	267.99	400.68	438.27	500.14	520.95	296.06	142.26
141.99	147.09	235.69	145.66	172.46	269.34	170.7	161.31	297.62	189.59	441.31	583.87	129.32	446.04	236.16	269.76	131.14	124.11	555.12	843.87	260.48	126.31	190.97	146.24									454.14	282.92	197.55	371.11	188.5	254.6	329.64	223.45	286.34	217.75	290.31	268.18	400.68	805.7	500.14	599.57	248.72	164.51
144.94	149.22	238.74	151.73	164.73	177.33	205.46	263.02	147.19	166.17	216.26	560.41	126.39	167.74	387.33	604.28	136.78	124.64	120.53	136.42	144.22	142.86	131.02	290.42									371.05	309.31	430.97	225.73	188.5	688.8	329.64	241.14	286.34	481.97	265.85	278.53	400.68	930.29	364.94	697.46	248.72	157.87
146.28	159.87	388.39	175.54	325.89	182.56	166.6	144.03	198.89	327.3	276.11	191.76	121.26	140.89	198.51	120.81	146.58	128.03	121.17	123.08	126.32	132.73	452.94	182.9									428.27	262.79	394.34	267.01	528.56	235.88	299.4	332.32	299.82	348.43	265.85	282.31	171.87	179.34	153.9	881.08	248.72	152.28
152.58	143.76	190.14	177.99	211.88	147.92	334.41	179.11	153.21	203.17	344.77	988.63	150.32	157.67	124.25	148.19	132.49	125.11	128.68	123.1	130.18	128.3	128.16	138.02									163.46	294.4	174.11	283.26	445.8	341.73	318.7	332.32	293.68	154.36	864.17	181.21	239.01	479.22	516.65	365.97	131.17	159.22
156.17	150.31	179.56	135.74	178.29	138.89	254.74	221.84	203.26	552	588.83	879.49	135.38	131.63	128.52	138.09	145.15	223.2	130.61	140.49	268.43	124.92	421.31	135.64									302.76	184.57	174.11	362.4	489.19	186.33	1379.6	429.68	293.68	217.75	154.89	254.86	380.56	614.14	516.65	577.17	163.81	164.08
126.23	153.23	196.02	148.71	149	212.21	162.01	210.85	147.95	150.57	238.22	825.48	115.34	124.17	142.94	127.22	140.77	611.36	120.85	135.43	139.91	126.84	128.36	129.34									302.76	280.92	272.82	171.13	389.49	311.66	362.73	273.93	218.04	280.22	328.88	308.39	554.46	441.66	516.65	537.88	163.81	143.55
148.26	180.27	141.54	177.17	155.27	290.96	207.51	469.97	248.78	223.93	447.79	221.43	283.96	642.12	119.55	150.06	132.38	179.05	127.86	133.03	187.14	130.33	140.44	335.64									620.73	290.95	170.91	189.63	389.49	679.78	268.97	273.93	218.04	227.25	142.04	226.38	415.36	675.55	303.34	232.81	163.81	161.28
141.82	140.57	141.53	158.06	261.43	229.92	303.4	223.26	393.27	254.05	778.52	243.31	123.8	158.45	122.2	1002.1	131.1	146.33	127.26	240.34	127.76	124.42	134.13	131.23									620.73	342.4	336.96	352.08	153.84	320.65	527.4	768.94	217.24	464.33	278.63	277.38	615.01	342.12	303.34	319.61	181.61	159.22
146.11	141.13	145.27	168.86	155.64	136.02	170.3	156.07	155.88	267.37	483.82	186.46	123.06	225.86	122.26	139.71	139.93	230.32	155.18	384.52	131.63	128.67	425.31	140.21									620.73	1051.7	312.16	344.03	153.84	276.64	350.55	238.62	217.24	348.43	278.63	273.69	615.01	293.09	244.54	330.17	183.28	164.51
146.18	135.78	202.08	137.17	136.28	156.84	194.88	275.94	509.21	429.71	361.48	238.08	174.87	270	126.14	157.2	123.5	150.1	237.64	133.23	125.44	159.45	257.97	485.19									459.63	410.21	312.16	233.39	594.53	658.69	286.05	499.65	207.29	241.65	313.67	420.94	165.75	366.42	190.2	495.16	145.48	146.74
151.47	127.55	188.92	156.53	142.88	204.78	157.98	337.53	149.61	210.71	716.76	161.08	140.99	322.02	283.04	221.19	145.99	131.28	130.47	125.98	122.98	135.26	136.72	138.36									722.29	279.11	272.23	180.27	594.53	262.45	286.05	295.27	172.45	154.36	284.16	234.87	524.18	345.05	190.2	747.33	263.41	151.29
159.61	165.9	142.28	146.68	165.77	172.14	200.48	1145.7	258.5	142.01	258.84	510.4	128.02	212.58	126.24	482.68	128.9	128.48	128.17	129.99	135.76	121	136.92	136.36									309.73	216.29	321.19	344.03	594.53	407.61	310.31	245.18	179.02	252.72	150.68	321.25	350.03	427.81	368.68	335.97	160.66	157.87
148.71	185.94	195.22	158.89	179.18	148.54	212.97	141.9	207.47	248.44	1172.9	689.45	132.41	231.61	121.71	122.11	138.63	180.85	131.09	124.09	141.17	128.46	321.85	1014.2									379.85	175.86	169.7	192.71	836.51	260.32	270.84	238.97	507.24	252.72	194.45	234.87	350.03	528.67	368.68	338.08	160.66	164.51
157.7	199	165.89	144.26	400.96	393.22	155.43	226.74	137.79	203.63	996.31	608.08	136.55	182.04	131.57	420.11	139.27	129.74	129.65	161.79	117.21	123.08	129.09	137.66									210.02	210.8	365.13	247.63	836.51	256.49	196.62	183.78	507.24	442.29	410.11	254.86	350.03	675.55	368.68	204.24	141.69	146.74
138.94	142.11	176.3	164.58	155.86	277.52	333.98	222.86	192.99	147.51	453.25	307.7	129.24	340.42	127.66	147.1	129.51	231.74	179.17	124.46	124.06	121.63	211.3	123.79									210.02	260.73	198.72	199.33	523.25	311.66	283.44	195.09	177.45	533.36	410.11	487.97	244.37	342.12	333.89	533.34	141.69	144.97
145.07	142.78	148.42	160.97	156.67	185.98	309.99	285.34	193.38	168.61	441.14	724.1	325.22	325.99	124.04	117.08	131.19	154.17	127.02	496.74	207.44	138.63	126.5	725.01									218.6	231.61	127.06	247.63	463.45	187.18	283.44	412.15	478.39	239.96	134.64	279.36	184.23	800.4	336.1	651.09	141.69	139.53
135.87	143.75	323.15	143.09	162.28	225.96	303.33	203.59	167.71	147.02	415.55	1265	129.66	118.47	266.44	727.55	141.1	222.37	131.61	140.3	130.53	121.51	693.33	150.72									245.25	340.57	251.36	221.28	463.45	327.18	417.86	352.7	478.39	227.74	247.09	261.23	184.23	617.53	275.18	677.27	135.61	137.27
160.59	158.36	148.71	154.53	148.21	175.73	162.07	200.66	137.83	175.61	217.45	480.16	175.57	347.97	123.25	135.86	168.37	129.88	122.42	146.61	116.22	124.37	154.73	135.03									245.25	203.06	426.58	247.8	463.45	262.45	201.88	352.12	281.76	158.51	186.57	178.09	347.74	258.16	364.2	464.45	135.61	151.36
146.31	149.56	151.8	150.4	363.76	191.01	176.61	240.28	139.73	156.69	179.16	356.36	124.05	153.03	132.4	120.15	129.54	199.56	130.68	157.05	121.25	129.8	170.02	135.91									483.69	213.88	426.58	250.2	398.77	242.43	201.88	500.61	218.3	207.33	433.55	487.97	347.74	528.67	364.2	323.23	135.61	158.5
192.79	141.99	135.74	140.7	148.79	159.42	305.14	214.77	198.95	506.57	834.02	611.15	129.77	158.13	128.73	404.59	145.42	135.06	127.8	396.38	136.31	146.73	279.56	384.09									168.75	398.26	323.64	242.42	391.66	260.32	404.82	433.44	218.3	258.3	433.55	261.23	265.8	617.53	364.2	533.34	146.92	128.55
161.83	167.44	205.72	145.96	263.86	194.65	159.69	226.98	212.58	511.03	382.64	162.15	126.56	195	129.56	388.72	128.25	121.15	120.41	156.58	125.87	125.45	277.14	149.51									246.98	227.19	394.81	170.09	370.18	276.64	231.12	433.44	415	594.7	165.03	628.84	512.11	276.75	519.92	277.04	182.06	164.51
137.2	143.4	189.12	196.76	192.57	167.8	188.31	178.92	144.34	199.87	525.4	665.8	154.66	313.31	137.87	265.82	137.36	430.34	136.11	137.4	127.17	131.21	146.45	193.35									246.98	220.58	394.81	242.42	370.18	171.27	238.08	433.44	409.16	475.37	165.03	583.55	277.33	328.18	181.13	524.35	146.45	157.87
148.71	162.19	173.1	144.82	157.16	274.16	441.23	183.48	247.46	173.98	152.79	175.44	125.75	551.12	132.63	245.99	141.96	408.78	133.24	146.49	123.76	138.87	139.62	270.31									281.01	457.99	198.81	248.06	376.68	290.94	160.01	277.18	409.16	1313.8	311.77	635.56	266.95	328.18	407.8	677.27	146.45	154.13
161.06	152.89	181.05	151.28	194.05	193.35	239.15	257.12	208.84	141.8	1878	794.39	124.55	333.54	137.78	133.23	129.26	287.84	135.38	277.79	198.62	121.38	147.16	152.16									253.58	1287.2	198.81	183.77	495.4	216.6	178.62	221.93	374.96	463.85	309.63	203.95	428.18	816.5	408.95	583.72	146.45	160.16
170.99	142.57	228.91	163.65	235.1	287.07	162.87	254.26	141.78	274.13	133.36	191.14	133.92	140.87	130.93	260.3	206.23	139.84	126.21	196.81	128	121.95	116.6	151.29									290.24	197.81	281.61	248.06	422.6	217.15	217.52	266.03	374.96	358.04	309.63	197.54	428.18	191.37	253.14	471.2	146.45	146.74
145.17	136.8	147.13	154.82	176.15	154.53	307.53	300.44	156.7	400.36	240.82	225.55	194.34	159.89	123.78	122.04	146.05	121.22	126.88	134.9	118	129.24	340.93	224.26									501.74	457.99	284.77	269.29	422.6	212.21	230.95	210.95	374.96	341.53	208.59	535.12	464.3	528.67	283.21	259.38	182.25	151.29
147.18	140.52	157.66	147.84	172.63	191.16	172.77	392.39	148.36	324.7	392.55	157.51	257.7	134.17	125.71	123.22	128.65	209.73	140.8	131.23	151.84	190.16	183.21	137.25									429.97	530.57	371.54	193.31	796.39	472.11	200.79	206.63	241.29	249.6	250.76	812.93	428.56	258.16	283.21	202.95	182.25	160.91
175.88	144.34	180.76	164.1	139.06	157.47	151.58	155.07	324.49	185.73	174.24	179.71	126.52	321.49	124.74	157.86	127.3	127.31	127.48	140.73	125.32	124.96	122.51	175.87									429.97	462.09	196.85	172.97	258.46	295.41	200.79	241.75	294.29	456.59	185.03	558.72	428.56	528.67	235.21	377.96	182.25	241.73
138.63	157.04	193.74	175.83	181.18	239.32	180.93	232.99	213.31	186.86	175.66	403.17	130.23	342.88	133.51	267.27	178.11	250.09	120.41	122.55	140	155.82	159.41	130.75									169.89	217.99	255.72	182.19	635.84	216.6	231.41	417.93	160.37	170.36	289.44	812.93	226.7	429.45	300.46	277.04	152.86	143.68
145.78	136.06	455.06	151.09	135.51	343.08	291.23	431.3	157.64	255.34	665.45	1073.9	126.77	114.42	431.05	211.73	129.46	124.26	675.82	128.58	166.35	126.74	142.72	132.08									228.63	625.74	309.1	188.79	635.84	262.56	250.77	239.55	355.88	199.35	227.04	193.92	226.7	380.83	210.99	339.42	152.86	155.01
149.8	152.2	163.75	132.74	214.59	150.05	208.23	149.11	216.77	238.07	256.01	202.52	129.25	250.29	128.52	116.23	130.73	149.38	128.81	180.81	129.18	379.21	134.17	169.93									228.63	530.57	352.91	186.48	406.73	203.58	304.08	297.78	401.22	203.88	227.04	535.12	485.57	505.89	308.71	451.77	134.28	148.2
178.3	152.76	159.81	144.05	160.45	178.54	188.62	1597.3	175.17	167.17	294.03	411.07	350.71	212.01	137.14	123.03	139.17	171.39	127.08	131.7	140.38	137.47	156.83	333									203.29	208.07	352.91	161.69	644.91	257.3	307.61	894.43	401.22	362.79	409.52	812.93	206.51	624.02	308.71	683.21	134.28	151.36
137.23	141.48	327.02	160.89	276.54	226.5	160.17	199.37	141.13	140.68	293.91	163.1	134.16	126.8	580.24	140.98	129.86	174.21	143.16	556.61	122.18	120.96	139.49	166.09									367.14	217.99	613.84	231.84	239.14	218.03	307.61	264.45	304.56	159.95	222.97	312.87	609.09	276.75	258.28	505.42	406.89	154.13
174.44	131.93	153.43	213.8	164.47	244.26	337.7	133.22	149.95	288.16	768.31	338.76	130.54	151.64	150.43	636.94	130.07	299.88	133.02	137.38	125.35	134.53	132.87	349.06									368.62	236.79	613.84	191.65	403.18	424.42	201.19	260.44	183.7	1129.9	222.97	310.79	609.09	335.73	258.28	491.38	406.89	157.87
143.22	127.62	128.13	140.11	153.49	237.35	459.06	231.18	154.16	545.46	944.42	649.01	128.03	202.91	140.5	251.69	127.44	177.85	128.6	122.01	125.36	132.93	130.94	131.4									370.81	231.77	149.15	188.79	343.69	331.71	201.19	239.95	402.28	234.35	271.26	812.93	495.17	288.58	284.75	282.65	618.62	157.87
145.55	149.97	228.21	141.44	264.87	237.65	166.3	197.42	186.17	256.78	183.53	278.94	145.56	134.21	143.86	120.68	127.62	208.07	143.94	118.34	168.5	232.15	173.92	138.44									370.81	357.4	149.15	322.14	419.3	205.85	148.76	206.6	402.28	369.17	271.26	202.26	272.86	275.3	236.07	203.59	136.7	140.76
150.8	159.47	176.2	156.11	139.9	242.16	212.52	431.64	313.67	162.44	212.26	148.78	184	184.84	146.83	1170.1	130.78	134.61	454.35	134.96	430.72	118.64	122.88	171.3									1422	1065.5	185.78	231.84	419.3	223.97	189.22	436.55	312.81	182.75	194.23	546.38	266.12	878.43	394.87	735	141.23	144.97
162.39	145.95	154.31	142.87	159.58	294.32	290.7	270.8	235.67	376.79	169.04	485.84	157.33	143.29	142.77	312.35	127.67	129.84	134.79	554.1	404.07	125.3	121.17	130.21									1422	235.6	683.4	236.24	500.03	266.74	233.09	252.4	480.76	216.72	859.18	483.39	266.12	888.96	394.87	203.59	141.23	158.02
144.91	131.8	141.99	143.86	148.25	212.25	159.21	441.2	368.41	461.61	183.39	231.12	120.12	251.95	123.64	124.42	126.58	262.05	123.84	122.83	127.09	126.48	182.95	128.91									1422	225.5	632.62	322.14	293.13	274.21	393.38	214.61	480.76	366.27	859.18	444	380.5	788.32	157.27	988.57	141.23	137.42
146.63	145.53	291.57	175.19	176.43	155.73	251.72	149.81	252.95	277.63	334.23	425.73	124.09	128.56	124.88	133.75	179.4	125.29	127.45	141.5	145.86	124.2	124.07	154.19									275.12	261.38	391.34	239.58	214.25	337.89	371.25	174.83	480.76	369.17	859.18	277.91	380.5	288.58	168.98	650.83	141.23	139.53
160.89	163.03	175.51	159.09	180.02	205.26	250.63	276.45	322.36	155.34	176.22	336.54	127.16	136.17	272.52	133.33	129.65	574.36	139.38	156.03	124.99	117.77	133.06	246.73									841.23	210.96	522.48	385.44	301.12	284.14	371.25	256.68	294.12	246.39	455.45	314.44	802.44	454.84	259.53	210.39	284.46	142.96
146.33	156.12	176.78	149.91	163.34	231.09	253.53	238.95	177.48	153.27	398.07	831.14	123.22	226.16	196.32	123.95	129	168.33	189.24	148.94	128.29	136.61	123.72	411.16									841.23	382.28	522.48	256.26	301.12	326.83	260.61	197.28	175.82	259.27	161.63	235.06	451.14	534.63	259.53	263.25	184.68	161.79
174.8	146.33	166.08	127.43	271.5	166.36	214.59	319.59	148.45	274.32	159.8	610.99	130.3	155.52	139.38	121.47	148.05	132.1	138.45	114.67	127.68	130.27	147.26	128.68									841.23	258.01	522.48	290.65	305.66	424.26	260.61	300.51	381.55	230.46	394.74	224.64	451.14	238.78	259.53	303.65	184.68	138.02
138.84	142.33	159.07	177.94	149.38	196.34	216.99	149.18	200.64	151.34	1072.4	670.52	134.44	154.57	123.1	186.59	166.45	124.69	156.31	159.82	166.12	136.34	127.87	143.1									1448.7	1065.5	140.81	270.28	494.37	322.31	195.27	710.09	345.23	250.96	394.74	326.4	259.33	173.13	244.07	218.38	184.68	136.17
135.87	142.04	170.59	151.6	157.32	166.39	327.64	295.27	146.08	313.22	361.67	305.89	129.77	252.42	305.59	175.71	127.79	434.68	130.91	291.46	122.1	118.62	156.6	132.3									411.77	555.27	565.8	301.41	487.46	322.31	195.27	710.26	345.23	314.76	222.07	379.4	577.5	788.32	223.27	988.57	139.25	139.9
129.2	167	169.82	209.58	142.05	178.05	214.42	298.53	476.8	153.24	178.97	395.64	114.06	230.3	160.22	140.31	184.73	128.29	131.45	143.57	242.54	121.03	141.35	133.06									536.24	300.42	565.8	385.44	178.44	326.83	128.53	191.07	345.23	205.81	222.07	404.25	474.18	260.3	399.01	555.5	139.25	135.99
157.93	146.71	343.39	132.95	209.79	176.13	194.42	325.18	158.62	233.9	495.9	153.56	701.26	182.33	597.73	119.65	132.21	218.86	150.64	126.63	155.18	122.53	138	128.82									400.53	351.65	298.17	346.46	424.65	255.31	223.79	217.31	356.69	355.77	296.95	323.16	350.41	759.34	399.01	395.15	139.25	146.05
141.35	191.67	260.61	156.38	165.89	150.77	236.6	340.43	292.54	380.08	603.28	257.19	371.36	328.97	303.26	135.51	448.69	270.76	191.56	123.05	197.48	128.16	182.18	266.51									141.88	228.37	194.52	266.83	424.65	240.69	219.56	334.97	356.69	227.76	771.4	225.96	350.41	1001.6	399.01	443.04	251.39	138.02
238.7	147.7	136.62	142.61	246.75	151.79	311.2	140.21	151.37	199.73	149.34	482.69	407.27	125.64	175.87	123.76	128.41	228.09	121.09	147.86	122.57	148.15	139.2	136.12									331.38	351.65	233.78	270.28	191.35	182.79	532.01	164.77	278.39	248.17	771.4	392.67	350.41	395.11	399.01	204.75	251.39	146.05
150.56	140.71	162.64	157.67	300.49	162.09	155.33	340.45	456.22	163.39	213.55	287.38	158.3	324.04	325.18	158.41	129.58	148.42	172.79	626.31	127.23	132.07	127.75	226.42									575.96	383.15	289.94	213.58	274.96	262.16	209.5	271.35	278.39	355.77	301.89	451.9	361.4	288.58	380.49	550.05	144.42	151
215.63	139.41	239.04	145.11	166.91	186.61	485.2	218.27	229.77	153.63	252.75	148.42	270.72	135.33	235.4	431.01	134.76	133.21	128.97	383.5	126.6	132.51	144.08	124.89									521.28	351.65	801.94	256.26	274.96	273.36	602.64	212.95	304.88	248.17	301.89	593.39	361.4	223.21	628.99	210.26	144.42	142.96
140.03	159.05	144.2	142.26	163.48	140.52	247.95	137.61	170.71	206.28	161.28	743.45	148.49	161.35	198.84	141.95	464.7	399.41	156.49	129.25	126.43	152.12	182	129.75									345.96	224.62	801.94	301.41	188.3	424.26	602.64	232	169.4	158.28	298.27	379.4	449.83	534.63	628.99	653.44	144.42	241.73
256.12	187.72	160.62	156.57	153.41	157.06	372.65	275.13	242.48	150.72	273.86	320.94	129.41	148.08	191.78	625.69	173.94	124.42	125.38	263.74	127.44	129.06	122.76	259.57									718.73	279.83	499.75	395.84	188.3	274.21	602.64	244.15	198.91	261.44	298.17	468.33	625.09	951.89	472.05	248.87	233.38	158.02
150.37	154.28	167.95	165.12	149.61	191.78	295.02	166.36	640.92	267.75	532.76	608.1	164.3	151.27	142.65	141.14	133.64	151.74	166.47	132.23	135.23	124.87	163.98	626.8									560.48	295.85	499.75	266.83	234.72	374.57	559.13	217.15	292.23	281.59	298.17	507.03	625.09	713.84	472.05	555.5	233.38	148.25
138.14	154.73	165.12	207.32	164.52	142.96	385.47	225.2	152.51	226.93	181.51	635.78	118.82	141.8	140.98	373.41	312.44	180.77	198.36	149.28	124.46	303.41	133.51	162.12									183.71	248.96	329.45	201.27	234.72	491.84	343.07	158.95	355.04	264.4	203.51	379.4	344.61	244.02	437.48	423.23	233.38	138.79
295.08	135.42	158.95	139.2	226.97	175.23	206.07	167.98	145.91	150.72	227.4	717.19	126.75	132.74	123.16	256.45	128.12	137.41	130.21	240.09	123.21	126.71	205.01	139.47									279.93	383.94	329.45	189.44	234.72	238.17	229.65	236.44	355.04	396.86	265.47	274.85	1005.6	571.34	437.48	537.45	233.38	137.42
154.15	148.37	163.84	147.12	282.6	218.53	203.93	250.81	157.72	259.04	217.46	458.78	130.85	131.83	131.69	475.71	126.29	139.09	129.9	155.34	123.04	144.62	215.17	130.04									192.36	383.94	320.61	449.8	352.3	374.57	260.3	194.77	344.29	189.35	221.17	323.16	1005.6	323.42	302.18	584.12	430.21	154.13
176.95	158.84	335.55	153.35	136.88	153.85	146.74	139.54	143.54	143.57	890.38	151.63	289.64	416.25	195.9	176.72	129.5	153.37	121.56	366.81	124.27	123.26	172.8	179.61									215.32	265.67	462.54	236.39	306.61	255.31	260.3	257.89	251.06	281.59	426.03	225.96	371.08	481.5	275.29	795.95	140.68	138.02
148.76	174.9	556.49	159.65	167.32	184.96	162.59	586.3	142.13	177.04	584.17	434.85	186.51	210.69	443.21	262.86	126.28	153.66	121.32	129.56	121.48	148.48	124.87	158.31									286.84	190.72	462.54	208.54	383.3	281.8	309.31	277.31	296.5	265.39	394.65	451.9	371.08	951.89	174.77	624.24	244.41	142.96
148.45	144.53	159.24	152.33	192.39	223.83	184.62	189.21	388.27	223.14	297.68	414.24	122.7	251.89	130.12	678.07	134.59	131.19	126.34	162.33	125.94	129.11	333.64	132.21									165.53	233.96	462.54	213.58	383.3	374.57	309.31	144.68	355.15	282.87	340.34	451.9	411.09	244.02	653.41	555.5	158.51	136.97
153.2	166.29	214.6	175.81	145.04	197	274.31	192.71	155.24	277.14	265.87	279.48	146.67	253.77	136.11	176.92	125.89	126.06	122.6	146.9	123.47	183.74	131.43	226.36									319	222.72	587.07	211.19	179.32	255.2	403.26	256.9	177.57	210.55	340.34	497.28	425.54	788.32	289.78	216.37	158.51	138.4
144.1	127.16	166.19	143.31	142.87	262.72	402.62	137.08	149.36	170.33	716	569.65	341.65	172.68	134.54	319.71	125.38	155.21	188.75	144.66	129.38	124.98	126.75	129.55									568.03	170.2	587.07	175.59	434.01	238.62	445.22	284.33	395.17	248.91	360.68	256.09	463.47	534.63	289.78	969	158.51	154.13
163.19	159.29	147.21	152.87	148.96	148.34	177.72	220.98	477.2	181.88	455.25	167.01	221.91	133.49	136.62	198.5	199.28	166.97	128.97	127.05	119.08	131.78	126.33	149.16									367.54	285.85	412.67	237.34	535.58	311.65	254.07	329.95	208.77	144.03	348.56	226.27	193.95	713.84	289.78	773.65	143.08	141.89
163.43	135.2	141.03	141.31	227.1	152.36	199.28	157.16	186.22	318.28	195.15	163.42	171.25	130.27	119.2	194.15	138.31	161.85	128.86	161.81	123.63	124.25	125.74	145.07									271.67	992.19	554.13	249.19	535.58	491.84	254.07	214.73	263.68	233.82	343.35	468.33	447.89	571.34	571.9	577.73	143.08	151
184.18	140.58	193.16	136.81	241.26	167.83	314.87	360.28	140	186.11	360.08	220.47	267.7	258.27	196.93	280.51	131.37	418.34	120.44	113.56	133.84	401.34	286.75	183.64									271.67	218.79	554.13	736.62	279.94	274.3	212.53	159.46	255.56	277.5	343.35	507.03	265.98	322.02	571.9	359.22	143.08	156.08
147.42	150.36	167.83	159.49	158.6	162.1	295.5	261.65	159.58	161.19	608.16	485.95	127.21	130.6	153.24	160.6	127.27	135.49	123.69	152.05	151.85	255.22	135.84	304.9									247.39	186.53	298	490.63	279.94	281.8	212.53	267.5	419.42	558.05	188.56	363.8	265.98	402.57	571.9	969	158.26	148.28
148.27	142.79	192.88	142.13	152.32	145.61	138.39	259.06	372.02	197.14	281.08	312.92	649.44	257.62	356.81	129.27	124.03	198	119.92	139.12	126.46	186.45	133.08	132.31									496.23	230.73	298	219.19	279.94	267.58	239.96	329.95	419.42	689	176.86	316.78	459.33	223.21	186.07	577.73	141.17	138.79
145.35	137.62	347.12	134.18	156.52	365.23	210.58	2237.6	244.3	149.43	254.21	209.46	127.37	124.47	466.15	128.19	209	149.8	140.61	126.51	124.27	125.13	126.38	137.21									296.77	162.63	546.1	710.8	175.88	247.36	306.63	190.23	257.96	415.2	275.53	258.62	458.75	721.29	186.07	306.15	141.17	142.34
144.76	168.35	151.06	144.34	174.64	193.85	237.17	154.28	317.23	192.42	668.89	1197.2	131.01	165.1	121.62	133.2	131.6	193.58	387.28	125.63	149.99	131.96	130.45	145.15									296.77	1202.2	243.5	710.8	183.37	262.85	306.63	329.95	524.41	689	230.96	442.24	458.75	215.7	569.36	334.98	141.17	147
140.51	149.44	152.66	138.71	169.87	240.77	147.5	342.64	141.83	263.86	689.42	380.02	223.36	126.09	134.95	144.27	269.22	126.2	133.26	143.8	117.71	123.12	134.09	207.48									296.77	218.52	281.11	249.19	477.51	297.33	164.15	338.54	355	279.83	244.1	165.13	512.56	863.3	569.36	848.89	171.6	140.07
142.17	146.74	186.09	142.7	175.06	166.82	185.7	150.46	209.89	322.61	396.93	678.59	129.87	190.8	130.13	494.98	190.04	720.7	187.75	120.97	133.11	235.77	143.83	147.38									229.72	187.39	371.9	763.45	477.51	537.24	278.42	338.54	452.06	440.41	210.04	457.07	512.56	312.14	569.36	349.29	384.49	148.25
156.46	144.65	158.5	144.62	178.32	156.95	222.25	253.23	234.54	288.1	325.56	487.65	143.96	188.82	150.09	458.82	132.37	128.33	311.62	363.96	137.25	124.73	140.15	141.11									394.68	187.39	371.9	660.03	413.6	319.45	286.02	407.44	399.85	266.46	239.67	270.46	512.56	481.76	569.36	342.86	135.52	142.96
140.92	138.01	203.44	135.17	217.51	270.82	261.8	202.5	240.17	360.56	161.89	453.01	309.39	175.97	136.43	153.64	133.53	135.06	133.94	131.48	125.81	144.91	128.9	129.68									300.85	159.63	369.82	269.15	413.6	342.07	243.46	399.33	328.21	276.15	201.01	528.32	220.42	488.16	288.36	453.49	135.52	151
137.81	133.26	208.63	140.67	175.02	151.87	224.26	537.5	143.84	265.84	142.24	259.91	131.96	118.98	178.71	175.03	127.9	128.46	142.03	127.82	123.22	131.91	122.62	142.34									475.21	219.46	342.47	320.33	245.86	262.85	591.31	423.25	328.21	505.17	518.43	528.32	841.49	319.37	310.82	253.82	216.81	147
133.09	144.55	180.21	140.75	167.85	159.15	684.07	273.87	199.13	309.62	184.27	171.83	122.34	143.95	174.5	124.75	138.06	234.7	130.56	123.75	127.09	140.73	123.34	143.54									493.57	239.72	387.92	256.06	209.73	242.88	365.06	407.44	317.63	394.06	237.97	199.29	841.49	707.25	310.82	356.39	212.14	148.16
138.89	148.47	151.23	138.42	223.58	148.89	200.14	182.93	321.77	167.25	554.73	280.8	202.33	168.02	157	123.18	126.98	380.38	128.67	335.04	118.24	134.01	123.35	152.41									381.15	168.65	387.92	350.38	326.03	242.88	1026.9	273.58	340.37	492.98	235.77	291.58	633.51	414.57	357.79	334.6	210.69	148.25
128.73	142.57	162.32	164.55	180.79	327.66	247.11	155.13	211.91	208.95	315.49	220.31	113.85	129.99	145.36	155.69	303.58	128.45	129.73	124.38	127.31	514.64	136.88	127.97									221.93	208.32	222.05	347.59	266.51	271.13	326.87	228.8	169.94	472.86	171.57	195.99	457.49	319.37	357.79	354.77	138.6	142.34
156.73	134.78	173.51	149.57	163.69	145.47	142.43	141.19	405.44	149.12	171.64	743.05	135.65	159.08	220.64	140.77	254.03	152.73	134.53	124.24	127.85	121.11	127.38	221.42									351.71	168.78	245.41	268.98	272.24	251.43	326.87	294.53	430.78	273.48	294.59	256.12	457.49	348	416.23	263.91	138.6	138.79
138.55	154.14	151.91	154.29	236.25	257.87	155.99	186	144.08	183.46	143.9	609	160.06	126.59	131.05	217.32	128.43	130.54	139.39	150.81	121.09	286.57	122.59	139.81									222.97	268.61	613.63	660.03	371.39	298.18	455.95	407.44	394.89	273.48	310.38	256.12	605.66	493.76	422.12	290.39	203.07	142.96
151.73	153.03	159.83	134.97	171.48	164.77	155.73	173.27	288.9	395.08	518.04	267.78	526.25	154.13	123.08	123.76	178.08	127.69	135.06	170.26	127.67	164.9	165.7	271.03									254.27	213.44	613.63	838.25	457.11	243.12	283.6	294.53	359.91	390.57	310.38	268.19	237.14	341.17	422.12	848.89	144.65	142.09
145.89	166.53	172.8	179.69	200.33	157.6	243.41	193.14	709.71	234.12	461.6	390.14	126.41	132.37	126.57	154.93	127.49	644.54	126.26	128.91	127.59	550.5	131.47	318.46									254.27	249.27	157.07	156.78	457.11	275.04	283.6	191.25	298.98	385.77	401.58	238.53	237.14	348	440.05	387.71	144.65	145.76
159.25	143.23	353.1	145.27	159.61	185.24	458.69	151.73	192.2	145.85	414.82	1484.3	126.48	149.57	279.8	360.53	209.56	134.24	125.24	138.84	152.99	129.07	128.43	124.14									452.71	246.63	471.21	763.45	362.3	242.88	309.91	194.26	298.98	391.31	401.58	203.4	170.36	507.7	193.08	524.85	137.14	142.78
170.19	140.33	156.33	154.35	153.98	147.26	232.73	577.82	283.51	210.21	404.68	441.32	160.85	275.7	146.52	169.02	177.77	134.09	129.26	154.35	156.34	228.74	155.12	137.58									452.71	349.89	292.93	194.18	365.68	271.13	309.91	233.7	341.53	294.68	176.98	393.29	439.16	785.79	431.11	695	137.14	141.89
140.31	142.8	190.73	166.4	205.52	156.57	144.43	1047	149.6	190.77	729.61	160.36	343.61	311.9	132.94	127.54	141.62	183.46	122.17	124.85	125.82	130.64	123.47	132.22									224.34	349.17	292.93	336.78	231.56	249.38	215.27	409.57	341.53	412.63	219.69	299.74	439.16	1088.6	431.11	496.78	131.47	139.5
154.82	132.02	167.86	135.94	180.74	150.25	266.01	143.88	203.9	255.77	465.6	659.5	167.4	303.24	123.51	131.26	128.98	157.25	434.71	140.46	125.14	156.44	136.64	126.61									280.48	247.89	292.93	347.59	231.56	254.12	392.31	191.25	164.67	329.5	204.35	321.18	439.16	977.92	305.67	563.84	132.58	140.07
138.42	141.2	143	151.99	163.49	162.71	237.63	194.62	193.43	163.17	424.81	221.11	134.83	177.71	124.31	314.64	129.11	128.44	185.73	122.31	148.67	175.27	156.06	119.65									280.48	153.22	273.28	310.37	243.64	184.05	322.58	261.41	310.77	385.77	204.35	207.18	357.91	312.14	305.67	524.85	164.99	328.11
150.42	149.14	143.78	200.69	163.56	183.02	156.59	437.88	176.88	152.82	436.88	1384.9	152.34	167.97	122.91	233.82	355.88	161.1	130.36	123.57	133.35	140.81	134.56	153.27									237.84	218.28	175.52	161.97	312.16	319.45	319.68	259.73	310.77	203.59	184.81	514.23	292.01	977.92	231.03	356.39	164.99	165.44
147.21	147.37	185.02	139.14	133.55	200.59	148.49	168.09	224.74	298.77	861.73	389.92	132.37	145.48	131.85	173.94	120.97	216.97	170.46	138.62	127.19	125.69	123.36	139.36									469.82	247.89	378.14	171.01	312.16	270.57	197.86	332.95	286.16	372.58	238.95	167.09	451.62	1109.3	231.03	333.99	163.44	131.15
155.6	152.93	149.66	157.15	179.73	197.44	154.43	176.22	306.21	205.99	537.17	1025.8	216.21	144.2	149.09	196.26	203.6	123.86	171.5	215.38	125.88	229.81	129.48	124.27									332.54	289.63	378.14	311.36	487.94	225.7	316.57	332.95	306.05	301.55	233.61	299.66	151.48	977.92	273.54	182.95	163.44	140.67
150.07	163.74	140.5	149.89	202.55	150.69	228.98	170.16	354.99	506.23	886	255.54	129.49	200.87	139.08	128.74	125.24	132.24	125.76	135.01	115.08	126.5	123.34	129.04									494.64	199.51	317.15	284.93	487.94	214.02	316.57	363.74	306.05	273.51	326.38	175.03	174.96	507.7	273.54	641.73	163.44	172.25
183.78	138.85	176.98	153.05	201.5	263.72	232.35	193.58	231.2	210.27	626.36	204.14	144.67	129.48	139.98	137.95	266.4	316.51	242.01	123.9	122.5	123.76	183.45	135.79									494.64	308.31	226.62	543.63	145.33	296.57	267.56	218.86	344.21	385.77	463.78	514.23	240.8	236.75	241.86	852.01	163.44	192.5
152.13	141.6	213.52	141.47	193.49	144.84	150.66	301.34	141.65	330.78	285.14	153.98	121.08	125.98	344.07	126.66	131.87	160.31	155.27	135.92	125.58	123.24	126.09	145.38									311.53	278.13	308.25	229.6	385.85	209.07	252.44	156.54	392.37	301.55	420.95	513.91	352.12	1088.6	297.22	1227.7	163.44	154.46
139.26	146.33	183.3	133.88	168.14	229.6	344.55	269.51	300.94	207.02	448.81	229.25	116.84	137.77	138.8	119.53	128.32	150.38	123.47	114.73	126.57	127.62	126.57	130.7									209.32	290.96	407.67	229.02	385.85	185.59	277.28	334.92	392.37	248.29	350.34	207.18	352.12	1048.7	297.22	333.99	161.12	186.24
157.12	150.28	158.34	131.61	198.87	209.23	237.98	145.51	1125.2	202.23	814.46	562.71	137.72	155.79	175.85	117.09	144.25	171.94	131.76	131.22	129.63	124.25	126.2	129.75									406.6	308.31	407.67	185.85	437.74	235.97	319.36	227.72	249.96	168.5	350.34	231.79	381.04	427.69	296.77	491.52	161.12	328.11
151	140.71	173.28	146.07	228.93	148.57	150.11	239.24	198.15	226.29	185.02	548.02	134.15	287	130.53	131.91	144.98	124.6	130.81	172.28	320.86	128.12	122.76	146.48									270.17	278.13	407.67	176.32	437.74	209.07	247.05	193.01	432.59	416.61	350.34	286.34	449.96	362.22	296.77	552.63	208.32	148.25
155.13	138.19	154.65	171.15	235.12	146.72	540.04	161.61	146.06	154.13	141.37	376.88	140.56	122.61	219.74	134.07	130.25	127.54	131.31	156.73	134.1	122.46	122.31	245.98									315.87	296.18	233.53	229.6	230.4	206.66	363.32	286.64	381.71	669.72	278.93	514.23	449.96	1109.3	263.57	696.74	132.73	138.73
150.88	152.34	178.71	147.16	184.57	249.63	147.71	174.75	141.88	185.03	499.18	369.96	125.4	128.84	138.72	215.81	130.78	121.11	140.57	195.65	121.34	234.8	123.79	128.76									190.84	236.5	449.04	226.18	217.58	295.29	204.09	268.93	170.26	498.38	256.44	219.77	431.3	503.28	221.61	270.33	139.98	142.09
138.6	139.22	170.76	157.44	210.14	198.34	259.23	249.85	218.3	351.92	454.43	409.09	194.18	150.41	166.77	128.54	156	418.42	468.5	133.82	131.26	124.88	151.32	140.12									541.41	980.93	305.94	214.32	526.69	213.61	311.93	342.42	505.57	669.72	261.17	368.99	498.21	381.06	250.75	672.48	136.86	148.25
155.81	155.4	226.82	136.31	194.52	388.68	166	186.28	301.83	171.73	414.59	167.81	125.81	174.15	129.41	134.93	159.13	127.89	155.84	121.27	129.75	132.89	444.31	135.89									541.41	257	305.94	316.01	700.18	191.54	426.55	167.54	472.35	814.09	259.34	286.34	297.23	596.33	250.75	175.07	136.86	152.08
149.55	148.49	152.75	147.64	164.27	231.55	230.83	160.94	155.24	197.42	1288.8	525.18	132.17	227.95	140.28	153.91	244.08	210.48	127.55	152.8	124.73	126.9	129.64	122.25									153.43	188.34	321.45	221.24	454.96	363.73	182.83	312.65	472.35	1019.8	259.34	211.02	297.23	814.08	281.44	237.24	136.86	142.34
140.86	136.14	156.61	153.13	402.46	149.21	281.3	208.19	161.95	175.22	289.74	808.48	130.22	241.22	295.45	251.76	129.65	216.06	127.97	163.73	121.6	128.06	137.28	130.07									215.66	241.82	205.52	179.06	295.91	162.49	346.83	628.61	595.1	1019.8	188.23	270.66	266.21	479.9	406.02	476.49	136.51	138.73
149.84	170.27	194.32	139.6	152.79	165.13	206.54	185.47	989.87	183.19	501.33	229.28	135.42	131.26	224.1	171.35	311.43	166.64	156.82	192.94	154.05	126.47	266.02	134.15									176.97	189.42	580.84	373.46	348.6	201.57	380.72	342.42	595.1	583.03	299.9	481.63	285.1	316.5	443.34	355.79	133.78	138.73
154.13	183.32	171.33	172.06	199.37	287.6	218.22	165.31	220.01	285.23	554.08	201.82	136.76	1244.9	123.96	143.31	135.75	171.21	198.87	116.24	263.55	121.5	594.68	126.98									274.63	189.42	215.91	406.91	348.6	216.19	295.18	628.61	595.1	369.01	214.54	174.71	373.49	362.22	443.34	893.65	133.78	152.99
308.8	176.19	149.43	136.35	165.41	166.21	158.82	313.9	596.54	264.07	405.59	184.77	129.37	408.99	122.98	144.24	154.97	228.98	132.48	123.32	121.59	381.8	382.62	125.79									372.08	454.26	574.53	527.18	355.21	201.04	189.15	342.42	376.42	332.01	389.83	249.56	399.6	427.69	460.2	237.24	127.74	133.82
154.08	154.39	163.88	149.36	457.93	140.48	264.01	210.05	250.06	166.23	178.34	639.64	239.55	251.39	127.71	179.93	128.47	122.9	128.31	126.18	126.31	129.39	166.17	144.43									251.63	402.37	320.14	232.82	236.95	363.73	423.94	356.77	206.53	591.59	167.64	384.8	399.6	368.64	460.2	1281.2	127.74	133.82
148.79	168.93	131.9	165.32	136.19	176.2	214.35	242.72	158.83	243.68	1293.7	1070.7	123.31	126.36	319.96	223.41	124.51	126.31	323.48	163.01	121.97	290.76	127.11	133.48									699.23	241.82	473.26	185.81	331.52	183.93	187.41	339.21	504.08	659.86	220.58	423.67	399.6	379.82	460.2	476.49	127.74	132.52
145.03	138.12	146.73	139.63	211.05	239.57	141.82	173.69	286.07	378.15	1088.9	211.31	129.22	132.46	126.32	127.64	129.7	123.17	262.67	282.74	130.33	130.65	131.44	130.99									699.23	223.99	473.26	630.36	261.16	253.91	302.67	515.58	208.96	327.91	466.57	250.24	228.34	601.94	280.87	311.79	127.74	145.76
137.89	155.36	204.69	150.28	164.27	140.85	176.11	232.83	895.82	218.87	458.28	505.62	125.36	128.42	227.85	382.98	129.6	126.66	128.83	205.74	129.75	132.76	128.03	176.71									392.52	179.44	473.26	373.46	196.18	222.91	321.82	241.78	208.96	153.71	187.45	216.75	203.85	395.92	565.44	493.27	127.74	142.09
138.11	197.54	149.59	127.72	147.79	186.12	576.6	200.91	279.56	275.4	1009.5	532.85	130.21	455.02	143	116.39	132.16	126.69	125.01	123.55	132.08	196.9	128.71	127.6									153.08	207.49	154.98	289.19	300.57	253.91	193.13	404.39	208.96	455.32	397.96	707.92	220.7	1034.3	218.21	1260.3	129.88	128.55
197	144.19	150.69	135.64	201.1	145.8	289.09	141.74	558.03	235.55	495	480.36	543.24	131.01	124.27	124.33	164.33	130.37	123.02	133.11	126.49	127.89	244.3	146.34									153.08	188.34	154.98	179.06	236.49	333.64	388.68	356.77	258.16	659.86	701.61	423.67	291.67	278.82	276.68	696.74	167.63	152.99
142.41	137.14	137.06	215.59	148.37	248.59	140.79	222.8	219.71	329.51	981.43	416.76	117.67	132.47	120.3	149.9	128.79	134.91	124.31	130.66	123.51	122.33	126.94	276.84									609.49	217.56	567.74	193.27	236.49	210.91	336.41	515.58	258.16	504.7	663.46	181.66	337.53	337.57	467.49	476.49	232.83	163.37
224.26	154.15	244.33	140.94	245.33	214.39	219.59	189.48	298.51	151.1	875.64	285.92	475.61	132.68	200.16	398.79	129.7	193.56	174.2	133.17	164.69	161.29	340.46	316.64									450.18	217.56	567.74	224.31	367.33	347.28	336.41	229.51	213.46	463.45	663.46	216.75	312.93	459.73	422.46	429.67	232.83	148.25
143.13	138.37	174.81	147.02	234.38	591.13	201.1	208.59	182.45	401.91	659.18	299.45	144.04	145.07	258.29	151.69	184.42	131.75	125.42	129.46	135.05	127.4	126.46	124.76									326.69	316.88	567.74	228.84	367.33	345.09	336.41	154.9	221.48	177.01	663.46	229.93	312.93	585.57	314.79	496.25	207.2	186.24
150.39	139.36	147.08	154.45	375.27	164.06	267.9	477.67	817.97	368.6	1021.2	192.6	152.03	184.04	222.44	212.67	128.31	141.77	121.75	145.61	126.63	127.93	147.02	139.21									326.69	464.47	517.17	318.2	270.91	210.91	336.41	356.77	221.48	153.71	474.29	418.48	312.93	671.72	352.46	212.51	207.2	142.78
147.12	154.49	144.3	147.94	176.99	169.46	516.33	163.07	343.76	462.62	297.02	289.07	240.1	290.2	161.22	146.24	133.39	157.57	122.11	162.64	123.28	171.49	124.42	127.49									326.69	733.31	355.51	264.5	343.1	368.8	208.6	162.15	326.28	342.01	474.29	423.67	312.93	483.51	352.46	280.57	135.45	136.34
153.86	177.25	136.03	156.26	209.76	238.71	418.08	313.37	323.18	213.39	895.85	249.49	131.08	217.97	121.5	127.09	128.93	126.31	141.51	122.56	159.49	124.09	129.35	124.26									407.33	285.09	205.84	527.18	194.98	251.51	170.95	180.83	193.99	573.33	656.84	271.94	323.68	362.22	484.43	1260.3	136.66	142.78
137.46	133.77	190.63	136.74	159.06	173.4	155.31	186.39	155.41	726.59	321.79	219.75	133.14	156.5	182.89	149.22	146.2	292.45	144.09	115.09	127.74	128.95	331.93	180.01									371.9	267.94	205.84	218.32	153.92	303.89	276.73	321.22	193.99	399.06	562.32	234.23	227.96	283.29	484.43	473.85	136.66	138.73
142.25	149.49	189.5	169.37	172.46	189.37	149.83	341.71	337.26	277.87	1016.7	264.56	153.25	164.21	255.63	134.6	127.59	128.09	133.07	129.33	131.83	125.33	124.91	478.63									371.9	159.55	136.08	234.43	141.71	192	296.85	356.02	242.02	463.45	562.32	282.57	227.96	379.82	484.43	476.49	349.3	152.99
138.93	164.73	177.71	139.98	200.88	163.61	286.85	181.17	204.71	243.46	1213.7	501.93	119.68	128.26	174.5	126.84	126.47	124.55	124.4	130.04	119.24	122.81	121.31	122.1									279.91	225.25	293.46	324.2	216.66	251.51	448.41	356.02	190.34	199.29	329.11	215.27	413.56	954.38	484.43	1281.2	349.3	235.21
139.38	142.97	207.14	166.33	296.81	157.36	154.77	146.01	169.71	273.88	706.41	235.37	183.92	315.94	545.19	216.17	305.66	135.39	148.23	129.41	125.22	127.65	210.72	129.81									381.58	271.61	293.7	413.56	227.57	303.89	358.55	531.11	209.49	464.53	329.11	663.7	362.57	395.92	598.48	479.36	349.3	163.37
152.12	148.58	167.54	133.97	171.65	268.54	242.77	162.12	391.8	276.81	150.49	396.61	128.2	124.42	138.06	142.72	124.58	161.51	134.16	137.66	128.9	127.78	133.21	135.15									383.16	190.61	324.34	308.88	196.04	324.57	234.78	192.16	209.49	193.24	281.3	273.86	210.66	614.23	598.48	1260.3	224.54	171.38
139.47	168.42	149.47	141.06	174.32	225.74	140.55	347.74	310.84	273.57	136.28	328.84	185.08	140.54	162.63	124.04	215.95	130.58	131.09	128.15	140.17	164.76	121.81	128.64									254.25	398.74	149.46	173.23	367.41	251.51	234.78	154.9	254.52	193.24	384.82	317.37	311.44	449.17	331.62	656.35	259.2	142.78
130.02	150.4	146.66	159.97	168.74	235.91	244.27	301.72	143.49	630.9	170.33	197.47	113.4	136.75	133.15	216.94	129.48	149.91	351.16	249.52	121.58	144	132.89	127.53									384.06	190.61	213.12	240.14	370.23	186.52	503.88	356.02	415.68	313.42	223.51	956.39	469.86	337.57	383.31	893.65	142.02	163.37
143.72	145.15	167.66	140.67	162.65	155.62	389.65	217.2	201.99	216.16	359.87	184.1	226.84	299.34	451.15	195.28	132.59	194.16	126.92	146.62	122.59	120.05	130.3	121.11									382.31	260.04	164.76	413.56	370.23	196.61	486.59	356.02	415.68	329.36	254.87	234.23	469.86	706.22	366.77	423.64	142.02	152.08
147.53	180.98	144.52	144.53	244.9	223.11	197.81	452	519.07	160.42	142.86	226.7	535.76	323.55	135.1	163.28	127.95	199.12	138.09	125.7	125.55	127.15	123.36	133.22									693.94	217.32	631.56	308.88	370.23	242.93	486.59	163.77	317.38	483.14	243.43	433.51	469.86	720.44	366.77	1329.5	136.12	146.12
139.28	183.67	297.54	141.93	287.8	143.99	214.03	151.94	158.74	154.91	499.7	346.03	194.37	183.92	243.17	123.06	128.84	123.74	503.39	215.72	136.82	131.29	134.48	194.35									693.94	213.06	631.56	255.78	311.46	257.96	250.56	193.96	387.36	221.21	243.43	386.48	469.86	267.71	326.04	1056.2	136.12	140.68
165.69	139.69	193.86	148.12	180.12	219.18	147.44	192.42	165.66	254.8	929.67	313.99	123.31	165.76	143.61	197.93	127.19	130.71	133.3	121.05	136.97	356.19	764.18	197.51									391.14	195.83	469.79	410.7	227.28	268.8	379.31	194.36	342.36	313.42	243.43	222.75	469.86	436.23	326.04	682.17	136.12	132.6
152.17	155.56	171.19	159.29	160.56	166.38	236.01	277.77	278.72	153.73	574.79	667.96	233.11	218.79	579.19	236.41	147.85	143.37	148.64	170.94	135.45	123.02	132.23	127.92									391.14	199.66	285.33	255.78	227.28	164.65	208.26	232.42	196.64	216.59	660.94	458.52	368.06	472.18	287.96	381.25	194.73	165.44
151.62	152.16	146.79	159.39	200.59	157.07	424.07	382.96	255.08	167.21	155.14	186.2	124.8	129.4	125.12	126.27	127.45	126.3	205.68	113.09	125.47	152.06	126	126.51									379.86	393.87	226.46	211.43	319.02	351.79	410.06	232.42	243.11	674.81	339.13	663.7	368.06	283.29	293.22	682.17	194.73	171.38
148.15	140.51	149.72	493.14	294.43	223.24	460.04	314.27	230.79	162.54	196.84	246.48	126.38	170.65	203.24	146.9	219.85	123.67	133.38	114.87	117.89	149.44	124.91	143.43									292.35	236.19	473.89	369.18	188.13	351.79	254.08	297.83	182.51	157.98	339.13	421.09	255.88	954.38	319.63	820.45	130.81	133.82
149.32	200.68	174.05	206.34	162.47	146.75	288.48	158.6	173.13	271.07	242.46	739.2	169.19	381.07	326.5	153.77	133.02	157.06	121.59	127.95	124.53	138.63	136.63	131.84									417.82	357.02	473.89	379.47	188.13	149.21	254.08	321.7	421.1	674.81	507.75	848.94	734.47	769.38	319.63	1035.2	127.74	128.55
159.53	161.07	171.49	270.15	168.08	184.67	222.49	191.78	219.37	259.04	501.17	238.41	122.59	371.13	178.64	137.37	127.66	194.89	127.77	196.79	146.19	129.32	211.65	151.54									241.93	215.6	314	310.08	237.38	245.09	414.57	319.07	189.73	648.79	536.18	458.52	734.47	954.38	169.76	750.24	169.82	150.65
160.05	156.57	233.45	147.51	146.85	148.52	178.8	220.7	233.99	271.1	936.5	172.59	151.98	155.26	149.74	200.35	142.63	129.6	126	118	127.96	126.69	138.81	127.49									320.77	184.24	471.72	379.47	207.83	382.61	166.29	206.79	403.94	674.81	546.81	194.92	305.66	449.17	283.35	730.23	169.82	151.49
156.66	146.34	159.92	186.64	153.06	194.59	380.4	241.98	260.12	158.19	323.85	208.27	128.44	400.39	300.16	136.31	134.05	172.59	140.07	144.12	414.28	127.35	374.8	455.75									386.47	200.1	471.72	239.97	359.2	261.42	314.66	347.32	372.06	268.85	287.41	477.41	600.51	255.58	252.73	470.38	169.82	143.9
156.74	152.24	198.78	142.2	148.17	167.73	210.48	233.14	729.9	139.18	1802.6	232.46	153.42	370.33	605.49	152.6	140.57	133.46	149.43	215.94	136.76	119.68	127.08	463.03									307.07	193.64	230.13	210.15	332.84	234.73	314.66	212.57	525.17	189.29	247.63	304.44	600.51	298.21	309.6	1099.3	169.82	165.44
150.65	144.76	144.57	143.47	170.38	199.73	199.95	255.07	288.79	359.39	142.56	704.7	120.71	138.03	127.31	185.87	128.41	124.33	122.45	333.44	135.15	123.77	124.86	129.56									227.31	207.53	323.71	272.44	201.22	195	260.52	311.81	487.07	556.9	444.43	386.48	244.92	398.88	309.6	275.89	169.82	328.11
138.02	286.06	175.98	149.4	159.17	136.04	429.04	176.66	181.16	312.93	907.98	208.57	116.36	577.06	125.57	126.51	141.1	122.51	132.95	339.63	134.73	118.15	561.48	340.55									227.31	482.85	144.74	210.15	392.74	302.41	407.7	473.09	374.4	320.87	175.12	381.73	821.48	592.28	524.97	885.4	129	133.82
143.87	140.24	163.37	187.23	156.94	153.7	196.97	1248.6	194.22	243.57	260.2	401.24	161.84	136.98	129.95	287.79	120.85	145.12	141.43	125.67	122.24	130.29	188.81	261.4									194.81	229.99	711.93	420.3	478.1	261.42	407.7	289.41	634.66	515.19	366.26	338.18	136.65	441.6	524.97	1134.3	129	132.52
145.67	159.25	141.4	138.41	164.56	143.41	252	410.53	266.31	205.11	156.12	188.87	264.52	152.17	155.94	668.45	132.77	120.96	125.44	127.32	126.74	120.15	125.09	145.67									275.18	248.54	372.71	272.44	278.52	218.53	407.7	281.33	634.66	267.97	366.26	283.52	856.09	669.51	524.97	953.71	152.55	179.74
148.62	191.44	195.73	209.4	151.93	135.64	152.4	543.23	219.53	208.13	540.1	469.96	162.48	367.05	212.08	146.13	126.31	120.72	233.03	150.64	135.81	267.73	238.04	142.16									243.43	619.08	408.82	984.61	278.52	343.59	407.7	205.33	322.04	320.87	366.26	368.16	856.09	971.49	400.25	179.25	187.05	132.52
145.63	318.35	142.7	201.88	162.53	213.45	383.96	385.85	220.02	141.87	166.59	1134.7	132.99	127.46	125.36	639.76	132.08	127.19	129.65	154.48	308.15	128.7	131.1	145.94									243.43	295.01	408.82	368.28	191.63	228.23	407.7	319.07	394.34	299.42	192.38	680.48	856.09	201.29	400.25	442.65	187.05	132.6
139.76	173.97	169.45	157.93	151.4	138.48	339.51	225.45	172.29	295.98	873	321.36	128.87	164.71	275.38	132.29	138.15	125.11	238.14	130.38	134.26	126.42	140.02	135.9									645.54	168.58	223.2	252.57	191.63	169.68	392.56	173.69	685.52	515.19	303.44	482.77	347.75	592.28	375.16	1741.8	317.54	142.78
192.45	225.28	133.62	149.13	141.3	153.44	267.45	157.08	190.04	156.65	176.57	732.26	170.21	127.5	119.03	122.37	131.7	159.91	127.4	203.74	128.83	123	159.15	186.05									623.7	343.81	317.21	228.03	334.08	213.35	289.68	398.4	685.52	226.96	303.44	214.84	642.79	451.79	757.2	1486.8	317.54	170.89
150.21	152.71	145.96	303.48	146.32	143.93	458.79	185.84	149.53	188.69	1246.5	179.44	172.91	142.13	124.45	143.93	153.71	118.45	142.5	208.37	119.99	131.94	130.14	542.24									623.7	276.56	318.6	258.11	329.72	218.12	289.68	469.74	380.19	225.39	355.32	283.52	642.79	971.49	757.2	750.24	317.54	152.99
133.82	137.83	147.73	266.57	166.43	200.85	180.8	320.94	232.49	360.07	603.62	314.48	119.58	305.98	142.32	150.93	126.63	122.04	120.9	162.59	127.88	127.15	265.79	126.87									197.1	248.54	459.67	174.38	157.99	341.43	194.78	469.74	318.08	222.52	288.83	283.52	642.79	441.6	238.86	1486.8	317.54	138.73
147.95	537.45	203.16	162.36	247.82	221.41	234.54	314.8	341.22	140.65	511.51	2412.7	323.45	395.04	200.77	157.06	128.62	130.84	123.99	194.75	206.62	122.24	407.67	128.5									723.39	240.95	459.67	984.61	249.67	503.13	228.96	181.66	318.08	489.95	360.21	333.04	390.57	409.39	551.19	409.41	152.91	186.24
136.24	171.59	153.32	134.57	234.15	188.52	141.44	155.83	142.82	207.33	346.25	566.67	120.55	142.71	130.04	515.76	145.42	305.76	127.71	128.51	120	127.56	120.81	139.2									723.39	371.57	413.83	258.11	249.67	377.38	566.77	311.81	318.08	363.26	360.21	299.92	494.81	592.28	382.24	654.11	152.91	150.65
144.8	172.34	158.9	163.06	151.86	174.97	151.64	223.1	179.88	232.29	225.17	255.02	155.75	208.17	304.81	161.06	121.82	138.71	124.11	224.86	172.76	134.11	126.08	192									723.39	154.67	340.83	252.57	332.65	348.35	190.56	273.76	211.2	188.93	318.74	377.22	336.49	451.79	382.24	989.27	152.91	328.11
383.99	144.03	138.23	166.4	179.04	173.05	279.38	322.28	141.12	631.57	168.92	210.68	156.48	164.84	139.86	126.84	310.62	144.17	187.49	201.98	126.8	125.4	127.44	188.15									321.69	381.22	288.11	196.04	332.65	283.62	319.81	252.67	244.69	204.81	234.67	398.19	397.3	201.12	346.55	771.57	132.24	186.24
172.32	134.01	144.57	145.94	154.27	192.67	174.94	324.54	143.6	524.89	1065.5	2323.4	135.29	159.98	137.99	154.58	135.17	125.43	138.39	206.65	121.89	128.78	151.98	128.79									321.69	197.27	291.76	322.64	267.03	205.39	962.55	290.13	362.28	489.95	375.8	333.04	749.36	592.28	346.55	1541.6	178.05	152.99
144.05	152.22	223.24	145.42	226.21	168.93	150.35	194.62	170.59	240.73	346.42	342.36	312.42	178.51	792.35	124.66	143.6	125.89	131.59	157.32	230.19	126.39	128.54	183.31									427.23	371.57	291.76	252.57	267.03	283.62	253.08	161.2	527.22	322.55	385.63	242	385.29	257.54	186.42	1002.1	178.05	188.01
166.42	152.4	149.71	166.8	186.16	212.29	163.33	297.36	140.48	188.43	738.8	342.45	147.07	290.23	182.51	172.58	135.67	127.42	141.57	123.61	123.74	134.06	127.52	125.15									427.23	382.53	345.06	165	204.38	256.08	332.93	288.89	527.22	489.95	385.63	482.77	439.17	456.28	197.8	776.89	178.05	235.21
151.21	162.69	164.82	418.48	175.25	199.23	353.05	194.2	201.91	165.61	721.2	295.61	124.32	148.57	210.73	130.01	128.09	128.06	127.12	116.97	127.12	124.64	124.23	204.96									219.21	258.42	153.63	158.74	232.78	157.73	230.48	176.67	653.87	489.95	247.01	405.13	399.06	325.99	197.8	987.38	523.3	152.99
196.25	139.67	155.33	158.76	160.8	301.02	372.42	243.69	197.86	561.73	840.85	248.66	154.41	143.01	140.92	130.95	137.48	133.76	130.21	126.73	141.24	123	134.6	173.68									152.15	258.42	249.3	252.94	221.5	155.5	230.48	287.59	317	231.89	598.24	445.73	184.74	409.39	197.8	877.32	166.13	179.74
142.33	166.22	154.07	152.84	166.55	143.78	180.93	149.77	310.81	305.59	404.89	428.06	402.85	140.75	540.93	373.3	191.99	126.05	442.14	121.72	287.68	123.36	130.27	130.29									266.91	253.41	367.46	262.68	221.5	221.6	437.8	300.96	166.2	724.59	598.24	251.07	290.72	403.1	353.5	374.62	166.13	137.41
147.39	137.35	218.37	151.24	163.69	206.99	257.56	146.05	159.65	191.89	138.21	426.35	132.58	138.62	1004.4	178.39	125.76	204.46	175.84	133.77	129.51	438.13	117.35	126.71									266.91	393.12	305.38	316.62	212.91	377.38	415.39	260.36	384.98	209.43	203.85	405.13	256.22	349.67	270.72	286.78	163.87	165.02
141.21	148.25	152.56	142.79	160.23	134.34	162.39	146.87	298.07	423.73	650.82	214.63	123.35	149.43	225.71	122.78	292.7	123.24	355.82	140.98	213.55	127.73	152.54	128.84									576.5	248.54	410.02	141.36	188.26	141.44	415.39	237.98	160.87	338.17	238.49	183.51	329.97	262.43	316.23	350.83	163.87	133.6
141.72	185.53	156.89	186.74	147.42	255.03	212.65	314.79	137.51	263.91	1437.1	1072.4	134.03	443.61	137.07	128.83	185.42	162.58	127.73	421.02	124.89	123.92	187.72	143.11									707.38	297.61	367.35	292.35	188.26	305.27	182.82	181.17	214.5	223.47	151.26	226.91	625.7	378.47	316.23	750.5	450.68	170.89
138.33	204.82	181.01	158.48	168.54	141.28	364	230.95	157.27	178.47	147.86	297.44	122.79	229.22	164.07	255.27	135.14	122.97	125.93	350.48	132.39	124.91	122.5	134.22									472.93	190.54	367.35	219.19	245.38	348.35	299.86	299.29	214.5	323.74	198.73	409.08	269.25	645.96	316.23	685.12	450.68	153.92
165.31	140.48	155.77	205.26	161.82	267.06	213.45	173.93	163.26	315.18	155.46	275.46	134.36	129.95	164.59	145.53	130.05	165.23	125.35	182.22	124.94	141.75	121.18	128.28									472.93	253.88	293.91	270.7	206.19	220.46	387.72	363.24	229.44	336.73	235.06	226.91	269.25	384.1	626.06	524.95	153.72	141.01
139.43	228.44	141.52	161.36	160.17	459.91	207.8	319.21	347.78	145.36	305.52	159.52	122.72	137.31	190.65	347.77	133	126.04	127.11	152.59	194.39	123.71	145.96	158.27									509.03	407.97	223.83	194.79	282.14	280.95	198.63	198.8	231.36	342.73	171.11	528.91	564.26	493.72	626.06	552.04	153.72	135.53
157.74	163.44	154.85	160.38	151.27	455.26	341.39	392.01	310.92	401.04	898.95	160.6	127.43	220.82	189.37	144.09	125.8	131.07	127.27	122.08	220.41	123.17	123.56	164.62									509.03	216.74	434.31	358.35	282.14	186.2	198.63	145.87	231.36	403.29	268.32	364.75	265.9	611.22	374.92	353.78	172.21	135.57
147.78	136.93	149.35	546.52	194.75	237.2	413.7	316.5	147.65	315.28	379.26	224.91	208.24	168.12	127	124.88	163.69	128.04	137.67	126.23	128.83	125.65	128.17	131.15									509.03	287.56	228.17	211.15	379.97	357.67	512.81	212.2	169.18	597.42	325.4	226.91	657.41	384.1	374.92	373.57	133.27	135.57
142.57	142.81	205.77	306.93	179.33	218.47	350.24	272.45	208.36	306.25	439.86	657.03	121.3	126.73	502.79	127.71	125.67	155.07	125.93	121.66	1700.4	127.72	134.52	126.22									402.94	407.97	236.84	332.8	154.7	247.58	142.89	226.48	352.91	597.42	340.19	275.58	657.41	493.72	403.65	222.7	128.38	137.41
148.61	214.21	162.41	158.56	146.39	281.29	370.02	172.96	496.41	155.82	344.88	439.21	125.32	140.56	560.32	325.63	131.35	140.35	136.2	195.99	150.97	127.81	252.74	130.31									397.62	277.48	168.57	329.64	263.31	186.2	165.49	281.45	352.91	211.98	340.19	409.08	559.64	596.68	345.81	661.03	128.38	138.91
143.17	148.95	135.43	176.1	182.75	242.58	162.43	204.53	207.16	197.64	148.83	201.82	169.92	131.75	130.76	143.81	130.21	121.77	141.19	397.22	131.16	132.84	128.76	134.89									397.62	212.91	751.23	638.23	263.31	159.48	165.49	198.8	696.22	276.53	454.19	347.4	559.64	403.1	362.34	222.7	185.65	140.72
178.57	138.09	137.3	141.68	164.39	151.61	155.68	218.65	198.81	160.41	285.85	382.34	260.14	164.98	337.96	185.86	130.69	136.54	126.26	134.5	131.73	128.05	130.12	126.25									519.78	254.86	751.23	440.68	245.76	290.34	210.46	260.36	378.36	181.62	166.08	197.79	285.91	496.06	411.22	544.12	185.65	130.92
152.8	151.09	151.84	248.98	153.95	150.7	230.89	194.06	251.16	154.02	260.34	990.1	412.59	397.19	344.3	122.51	117.2	145.66	126.15	122.07	126.98	124.44	150.46	336.48									222.79	364.73	353.32	204.68	303.05	217.02	234.61	431.08	270.73	299.25	401.51	351	458.2	634.25	411.22	661.03	185.65	129.26
186.61	250.36	132.29	188.65	233.27	258.46	411.83	288.03	168.79	742.57	1017.4	610.51	130.85	145.89	136.91	148.38	139.09	125.73	808	128.01	125.79	128.61	135.79	134.09									189.68	292.1	353.32	228.12	223.8	196.11	209.8	286.98	262.07	276.53	192.88	437.16	458.2	596.68	378.78	373.57	479.44	187.28
155.23	158.29	144.44	155.41	163.54	329.95	146.35	164.46	338.74	726	160.77	200.19	144.64	130.15	129.5	220.07	129.41	139.08	124.64	136.92	114.94	124.34	130.03	125.97									353.85	343.83	353.32	440.68	182.77	231.96	230.09	260.76	164.71	464.55	632.38	491.82	285.97	454.54	484.92	328.66	479.44	155.98
144.24	154.98	141.53	267.43	149.75	150.63	344.09	606.14	197.39	165.59	363.66	640.28	407.4	315.1	201.23	130.36	126.56	124.89	131.82	133.35	237	121.85	143	125.55									226.09	637.6	353.32	638.23	182.77	183.52	230.09	212.95	179.4	219.34	586.66	351	285.97	203.88	484.92	530.19	288.78	187.28
140.33	154.69	157	209.45	148.1	502.21	164.33	403.98	247.37	149.96	213.03	303.28	125.6	126.71	295.52	410.16	140.08	125.79	188.05	141.18	128.34	127.35	129.94	151.89									317.78	196.92	186.74	228.12	183.59	241.53	277.8	434.2	375.69	258.3	579.02	372.79	258.33	634.25	433.82	716.53	288.78	165.02
143.94	133.52	139.33	211.23	150.8	253.81	149.17	192.08	140.77	439.65	161.44	748.2	130.35	125.99	123.61	183.7	120.49	122.15	146.01	218.63	128.73	128.01	143.98	223.34									306.44	264.45	277.52	228.12	196.23	247.58	248.45	185.31	143.6	247.03	579.02	291.16	450.02	634.25	211.62	291.58	136.35	153.92
162.69	164.88	157.49	985.44	173.92	226.84	347.25	171.01	253.22	368.26	378.12	2144.2	133.39	199.83	454.89	123.89	131.79	132.33	125.1	156.15	157.79	130.28	173.54	129.88									400.66	277.92	253.79	282.94	240.59	241.53	248.45	260.76	389.84	247.03	579.02	340.53	450.02	338.35	315.91	624.63	136.35	152.05
142.56	154.72	143.8	133.24	158.94	190.3	426.16	157.48	166.43	215.22	1328.6	708.1	131.59	127.21	193.29	120.48	126.75	175.84	130.54	122.69	125.46	126.31	142.13	133.04									232.71	162.61	253.79	234.31	240.59	173.72	398.4	246.73	210.56	282.23	579.02	456.09	672.92	518.68	474.89	248.94	136.35	188.01
188.29	152.33	163.34	185.02	198.98	158.38	724.64	148.6	251.26	165.95	592.17	5130.8	639.31	426.85	275.7	126.23	133.4	242.45	314.7	132.71	116.59	124.4	152.92	137.51									256.23	497.9	253.79	164.15	143.79	247.58	1255.3	276.79	210.56	309.41	378.98	371.8	664.78	459.65	474.89	307.29	167.6	152.05
133.73	158.74	218.78	230.14	1053.1	266.72	233.13	242.9	154.11	210.74	189.33	775.74	131.83	128.3	510.55	181.58	125.01	157.38	151.23	134.24	123.45	127.59	128.59	159.03									256.23	157.18	248.12	181.2	213.82	204.33	1255.3	510.01	246.17	315.1	428.01	325.86	664.78	460.83	300.5	212.56	167.6	155.92
145.23	166.35	157.12	138.38	171.61	172.98	149.72	741.6	182.88	322.04	864.23	908.18	141.48	141.87	219.94	173.95	242.98	148.83	318.33	184.36	132.37	122.23	140.22	141.78									220.19	201.97	240.43	229.9	358.8	364.63	210.74	222.05	246.17	255.63	566.61	295.72	141.34	466.24	300.5	463.54	167.6	188.01
143.67	176.52	184.01	147.76	178.2	161.75	310.84	146.57	245.17	360.98	189.45	149.62	126.97	320.56	294.45	154.1	141.06	319.12	158.33	128.09	128.53	124.84	126.35	152.31									395.04	170.71	190.79	462.51	193.54	162.4	457.03	222.05	215.92	309.41	570.89	291.16	323.64	394.07	270.55	716.53	138.69	155.92
143.18	141.42	170.76	160	158.05	205.17	271.58	189.18	147.4	621.28	307.15	188.28	555.79	337.51	297.23	241.35	150.12	141.45	183.08	123.9	127.51	124.83	126.26	201.79									395.04	465.25	282.41	243.64	162.97	174.21	457.03	399.89	215.92	480.54	170.25	240.38	517.98	518.68	559.58	510.18	138.66	136.59
135.5	157.19	143.71	281.77	198.01	398.78	202.16	242.46	143.88	154.89	162.75	347.09	117.93	328.65	179.42	336.68	124.91	126.45	125.73	131.79	119.75	124.42	122.33	251.33									155.56	177.93	699.19	203.04	444.34	280.61	153.18	264.7	188.11	316.13	388.53	224.12	304.9	1022.6	559.58	307.29	138.66	136.11
166.58	189.08	139.15	224.85	159.65	138.48	155.2	401.8	336.95	141	250.31	274.78	964.26	261.81	147.02	128.29	126.88	123.74	125.8	253.19	128.09	120.37	132.92	168.84									212.17	246.47	427.98	166.41	125.62	315.33	937	184.99	188.11	313.42	301.18	298.88	304.9	791.65	775.88	409.86	179.17	150.56
174.71	186.25	153.72	154.43	288.87	207.53	241.01	156.8	161.04	196.21	172.89	620.96	136.46	123.3	312.15	125.03	129.67	131.46	132.69	116.81	170.72	121.82	145	129.14									395.24	199.14	427.98	256.91	979.42	319.96	937	510.01	299.85	202.61	301.18	174.15	304.9	926.31	381	726	179.17	150.48
161.02	141.14	155.61	153.29	169.28	170.74	231.62	198.1	323.35	143.76	646.48	180.39	127.66	125.87	501.72	124.09	118.14	128.95	126.74	118.07	131.76	126.43	893.58	161.08									152.93	277.48	133.92	243.64	150.74	311.76	348.11	230.15	134.99	247.03	297.16	255.26	304.9	395.78	381	377.58	179.17	151.49
140.24	171.24	160.06	233.83	143.72	284.71	146.92	308.2	210.84	678.17	675.73	575.22	127.8	124.69	172.99	121.6	131.18	125.13	123	141.63	260.61	125.02	129.99	131.87									342.01	175.15	193.93	168.74	405.46	440	348.11	399.89	232.91	282.23	297.16	276.04	306.56	276.22	381	324.48	179.17	150.65
151.51	167.7	219.49	169.52	228.63	158.2	714.06	237.3	211.77	417.2	565.72	405.65	139.42	126.82	176.83	501.61	420.18	125.46	126.9	139.94	145.18	130.94	129.84	166.73									282.33	226.92	193.93	135.41	190	206.93	352.86	228.22	232.91	238.26	297.16	717.05	306.56	459.65	718.47	472.11	319.1	136.06
153.8	164.89	143.73	290.22	141.59	158.15	281.97	255.07	462.93	146.91	339.43	2473.5	124.9	131.48	273.51	186.35	135.87	125.04	125.45	119.83	128.95	123.67	138.03	123.19									165.89	277.48	261.75	225.79	304.81	229.14	352.86	360.77	198.22	208.55	240.57	169.84	226.05	378.85	683.71	361.04	194.92	141.36
155.61	171.53	156.29	160.86	155.09	370.38	227.08	237.3	255.1	155.43	244.75	323.55	122.55	133.07	252.32	125.68	129	125.9	138.52	153.81	272.22	121.14	130.92	136.93									165.89	300.63	364.5	212.79	274.96	199.56	315.26	264.7	213.49	500.48	445.38	701.57	226.05	329.53	683.71	478.53	194.92	140.72
143.07	148.59	192.46	175.18	163.58	186.24	166.52	187.43	193.61	152.16	229.39	150.04	164.5	129.98	187.75	303.58	252.45	166.88	125.14	242.38	132.82	126.16	191.4	133.31									126.23	302.69	304.94	227.29	274.96	271.84	207.45	205.81	466.76	403.54	176.22	600.73	326.63	634.25	406.96	205.27	314.37	141.01
149.41	142.33	148.82	188.64	147	143.31	764.74	233.47	277.57	335.23	392.38	172.58	312.92	379.74	162.87	426.34	126.11	124.5	128.61	156.39	131.32	126.62	159.12	130.78									287.98	209.24	304.94	168.74	268.74	402.37	280.37	393.12	237.42	284.73	176.22	701.57	138.98	231.58	406.96	1015.2	127.79	139.31
189.21	154.09	160.11	330.88	160.31	202.62	157.6	169.52	167.15	219.79	360.44	3222.1	131.94	123.3	137.99	369.67	271.19	127.32	127.67	152.03	262.49	122.38	159.95	134.58									446.18	228.87	298.78	188.18	268.74	399.88	196.46	201.82	237.42	278.28	272.45	364.01	352.84	926.31	338.02	189.38	191.03	136.59
169.09	141.71	150.87	199.07	170.62	331.62	404.16	163.97	326.81	184.98	447.28	218.98	306.48	122.63	192.62	121.25	135.23	145.38	127.81	132.71	127.54	126.04	407.64	130.89									446.18	225.53	407.21	227.07	469.13	440	369.03	177.3	237.42	179.11	272.45	260.85	352.84	904.35	707.57	360.72	208.44	136.06
170.31	182.33	143.87	172.44	227.1	158.78	285.52	210.17	271.33	170.03	249.46	164.86	127.45	320.73	330.22	233.75	120.26	149.7	135.5	254.54	517.87	124.56	189.84	134.35									147.62	240.88	299.38	267.92	338.6	197.64	783.06	245.87	578.77	403.54	176.36	416.74	247.27	801.33	707.57	393.13	208.44	138.61
174.65	150.84	147.58	1236.3	187.08	154.1	265.22	177.43	166.04	322.34	162.95	205.07	125.32	128.95	250.42	130.21	124.23	123.63	126.85	136.41	165.64	123.3	124.69	128.49									227.69	263.18	299.38	192	467.07	164.4	265	393.12	188.4	339.43	314.82	416.74	247.27	317.63	472.13	1015.2	154.89	145.7
149.7	146.18	159.58	155.86	151.37	288.36	170.98	305.47	135.18	181.8	377.06	1110.1	130.11	121.23	156.97	126.31	248	150.86	259.18	131.96	119.85	116.98	302.31	142.71									190.15	262.75	156.51	211.14	288.73	258.69	265	197.78	188.4	355.24	314.82	507.38	247.27	378.85	472.13	583.75	154.89	153.92
141.57	134.89	153.8	142.76	150.18	358.01	194.97	238.01	455.71	454.03	378.98	177.56	191.86	318.94	131.69	121.79	130.45	153.86	135.99	150.93	123.28	118.18	283.57	140.09									365.52	178.73	261.52	202.75	410.01	285.9	218.21	272.64	330.81	319.52	501.01	507.38	232.59	276.22	472.13	778.35	136.87	136.94
142.06	159.95	160.02	250.95	187.05	237.82	393.12	155.41	157.51	152.98	243.46	267.83	139.15	124.46	141.05	375.59	120.2	354.28	383.66	136.65	133.95	127.81	135.63	127.02									365.52	268.53	261.52	218.63	410.01	206.93	585.45	393.12	197.2	222.17	310.01	179.29	232.59	471.48	372.49	843.01	129.45	152.05
172.87	139.33	171.97	161.05	224.12	178.88	164.94	366.44	198.14	439.04	619.56	1050.5	130.22	276.46	771.8	122.86	148.32	135.35	128.42	134.5	193.32	127.76	130	152.47									365.52	208.49	204.97	205.76	432.73	191.41	519.56	403.98	197.2	465.26	242.15	393.17	376.55	932.35	372.49	811.59	129.45	136.94
154.94	153.84	141.34	209.82	142.87	187.22	275.04	284.52	215.52	202.19	149.28	147.55	131.48	201.17	309.61	124.94	129.72	164.97	256.48	136.83	135.07	124.25	126.59	117									243.92	231.05	208.9	230.85	340.62	399.88	519.56	249.87	131.57	331.68	421.11	213.51	375.7	719.77	277.5	360.72	134.67	150.48
135.88	215.89	157.15	251.54	161.52	208.37	173.97	226.6	256.41	136.7	259.94	323.4	118.54	224.28	124.31	509.43	345.7	140.99	128.27	237.68	133.96	121.31	127.96	138.52									269.94	286.54	666.7	262.95	152.33	243.94	519.56	278.19	205.76	418.25	381.23	279.57	375.7	608.14	383.73	777.46	288.55	140.51
139.68	189.1	145.31	149.38	195.9	191.98	338.27	366.5	179.65	334.64	374.3	154.09	151.53	132.72	335.55	128.33	154.54	128.6	423.34	122.03	124.08	123.52	260.49	154.29									392.66	215.05	500.81	266.37	544.91	236.6	230.47	231.83	205.76	355.24	230.55	270.56	456.74	314.86	444.49	377.58	133.19	135.61
145.66	319.39	138.83	129.52	149.11	242.87	143.09	321.75	588.25	403.38	266.9	595.25	129.81	216.26	202.54	511.81	124.82	138.35	128.69	174.03	379.87	124.88	143.47	129.18									151.59	263.6	429.75	188.78	301.56	214.98	230.47	278.51	670.78	258.58	521.82	988.86	177.28	351.26	363.59	240.95	133.19	139.31
140.49	176.29	136.1	135.51	141.78	143.76	161.06	165.95	232.13	184.39	288.53	1366.8	221.21	134.35	172.51	119.57	146.23	125.44	146.59	142.36	121.36	124.66	196.85	140.13									152.67	286.54	557.92	274.98	662.97	236.6	273.95	433.08	366.58	258.58	521.82	1303.1	302.71	300.3	363.59	419.09	127.74	136.94
157.42	178.73	345.32	404.75	144.65	142.65	572.94	179.82	205.49	804.69	461.87	158.88	221.35	152.36	1056.5	121.68	127.78	124.64	130.03	359.66	132.51	124.6	131.29	151.95									387.01	210.03	266.4	218.93	715.54	285.14	221.76	278.51	272.45	331.68	521.82	513.21	520.49	557.77	363.59	510.73	128.82	136.59
147.12	148.89	246.77	201.58	155.88	131.38	294.42	166.67	203.51	440.26	252.7	245.48	915.65	650.57	138.16	134.4	126.95	168.52	131.36	136.29	128.66	128.7	139.61	207.58									171.25	196.28	266.4	206.81	715.54	261.96	221.76	272.64	462.73	327.86	521.82	288.57	402.4	717.76	270.19	719.67	140.4	145.7
140.23	144.76	156.84	146.99	145.08	314.59	162.33	386.59	632.75	296.38	628.94	2338.2	131.9	770.06	312.8	120.73	132.99	145.42	131.55	126.68	137.88	118.71	203.55	131.98									364.55	226.44	134.31	668.04	270.56	269.77	244.66	331.1	462.73	270.35	521.82	393.17	623.5	210.01	338.82	328.42	140.4	141.41
149.6	149.94	139.69	142.62	219.79	300.14	273.92	176.32	535.48	329.4	294.3	3845.1	129.08	137.31	140.23	136.44	126.82	130.22	138.88	120.37	167.34	124.55	150.91	134.75									459.08	441.41	136.55	668.04	219.95	254	212.09	193.82	195.8	398.94	187.04	425.77	623.5	932.35	338.82	864.11	140.4	163.9
159.7	195.54	134.1	133.26	154.36	143.52	362.64	150.77	388.77	537.75	673.94	733.24	125.41	124.98	118.87	155.78	151.14	543.44	126.54	121.06	137.94	126.29	434.5	139.42									207.33	170.84	429.49	223.67	167.21	285.14	252.24	331.1	259.23	213.11	416.4	362.5	425.22	359.68	338.82	518.45	140.4	136.94
158.92	158.47	140.3	167.9	143	222.92	162.34	417.79	162.23	387.15	308.33	317.41	151.96	131.26	153.04	127.31	127.04	135.03	125.37	122.32	460.12	125.15	131.69	129.93									198.25	179.23	318.71	205.35	505.78	190.62	399.08	377.08	327.17	201.46	416.4	360.41	425.22	250.8	338.82	510.73	165.36	135.61
177.85	271.04	155.68	601.37	143.76	264.94	200.68	177.87	187.79	312.1	159.5	814.68	194.7	201.98	156.97	384.14	140.05	128.74	133.98	143.34	188.79	127.25	129.17	164.35									209.01	441.41	304.42	197.91	312.08	873.28	399.08	421.58	341.25	331.68	416.4	988.86	200.7	543.4	472.44	480.94	150.34	135.61
140.72	137.47	158.26	411.95	217.9	397.05	437.84	244.22	279.89	356.37	189.33	297.07	152.41	223.63	325.6	124.11	132.52	127.18	126.07	125.31	120.87	125.53	125.91	157.31									483.01	207.96	304.42	226.96	312.08	863.71	358.33	377.08	265.77	334.83	305.77	314.78	278.11	608.14	332.4	384.15	244.51	135.61
141.04	147.12	159.36	266.83	145.72	246.52	296.14	289.24	152.77	278.48	498.13	618.32	125.8	128.65	328.1	139.48	125.34	149.33	245.72	272.17	177.22	191.37	150.72	142.57									679.81	410.16	298.91	214.63	383.85	300.56	353.02	376.6	248.08	331.68	302.92	352.28	541.88	302.61	332.4	544.35	137.8	136.59
138.42	264.47	179.74	345.92	203.67	146.07	158.92	513.23	253.96	404.34	1137.4	268.34	149.64	138.71	527.97	258.04	185.07	173.5	142.11	123.7	127.41	125.2	146.42	211.64									679.81	441.41	298.91	668.04	381.05	300.56	353.02	315.07	329.92	234.29	302.92	241.86	541.88	449.78	352.26	262.65	136.62	142.42
143.64	145.63	151.73	153.14	149.48	141.82	165.69	190.55	150.38	1220	494.2	880.13	264.34	317.15	437.69	484.23	144.42	146.88	407.78	184.91	124.87	126.1	150.23	131.24									208.48	211.72	799.41	332.49	366.65	335.46	320.58	163.07	329.92	334.83	326.68	409.43	396.66	471.48	352.26	297.99	136.62	139.02
200.6	323.23	142.56	141.57	186.96	174.54	147.56	361.83	352.28	383.13	195.84	250.21	126.51	220.5	127.87	170.6	126.79	127.98	146.73	147.46	129.49	122.06	129.56	124.54									275.53	315.58	529.97	332.49	263.41	873.28	320.58	348.93	263.68	291.2	221.35	550.1	396.66	609.85	396.9	203.98	136.62	147.23
159.7	132.55	211.07	155.44	155.78	267.22	213.2	158.25	355.61	211.93	436.91	613.45	125.75	151.67	157.63	147.77	177.1	136.65	187.68	133.73	135.23	130.5	140.87	144.57									241.21	410.16	529.97	243.77	401.06	233.86	216.75	348.93	263.68	443.84	532.77	270.56	262.41	421.2	396.9	265.25	391.82	141.41
140.64	163.11	147.04	139.8	167.77	295.91	346.25	263.4	237.26	199.66	173.41	896.68	126.43	132.44	121.38	122.69	157.64	127.51	254.77	231.27	354.26	128.95	130.15	147.25									141.62	207.96	294.01	333.56	174.8	447.8	360.37	186.22	429.95	546.46	382.94	316.41	262.41	451.49	606.62	688.1	391.82	163.9
154.33	231.85	168.99	171.25	263.04	145.68	356.5	180.92	409.36	134.91	784.61	184.91	131.73	158.35	682.33	157.89	124.2	125.67	221.64	243.84	121.9	114.66	419.32	152.42									146.76	254.65	428.19	333.56	326.03	313.78	360.37	315.07	524.71	335.6	250.93	210.5	426.07	210.03	606.62	297.99	190.9	163.9
142.23	142.79	145.64	136.52	274.17	153.81	147.76	182.58	486.09	198.07	173	1575.9	129.03	190.28	343.09	120.95	122.99	125.6	193.56	125.72	172.03	123.13	127.71	139.68									614.08	238.21	212.68	162.74	291.44	521.98	242.45	243.47	524.71	398.94	250.93	227.67	426.07	715.68	254.56	449.82	162.65	136.94
130.16	169.57	142.84	250.79	154.64	159.7	153.41	221.13	153.02	191.68	146.66	211.35	119.49	133.81	141.33	135.64	130.02	387.27	132.79	281.29	124.46	120.28	124.31	161.4									467.69	196.97	195.17	239.26	291.44	437.72	331.12	201.92	343.77	331.56	526.81	550.1	410.89	302.61	226.01	544.35	162.65	159.8
139.93	142.79	142.08	276.07	159.23	303.44	349.3	236.54	284.44	318.69	375.52	201.62	151.74	330.77	191.16	464.86	206.27	152.05	181.51	228.92	127.89	126.26	144.19	132.63									304.05	234.47	1264.3	166.93	291.44	329.6	331.12	224.94	344.23	330.97	435.95	316.41	146.85	357.21	478.57	274.76	312.26	141.9
161.26	160.95	189.23	139.85	153.13	295.39	215.26	244.07	171.99	213.44	149.02	927.65	129.72	237.3	191.31	130.94	133.13	183.2	266.63	116.45	130.84	128.65	128.19	151.94									264.01	284.66	345.81	269.44	225.26	288.08	392.51	190.47	338.63	322.27	228.39	373.29	313.19	505.1	228.88	230.83	204.26	143.69
180.42	140.31	146.66	142.8	194.18	182.67	149.57	231.91	144.22	152.07	177	251.25	118.85	448.99	350.63	123.21	167.49	128.98	547.57	142.65	125.33	126.07	159.06	147.59									238.15	196.71	978.08	166.93	470.63	280.73	349.96	329.21	666.13	330.97	239.1	550.1	246.68	548.82	236.22	288.19	130.08	140.6
180.44	155	198.87	154.47	152.19	228.01	151.74	278.17	398.63	232.5	175	495.5	147.8	129.56	212.13	122.02	134.2	129.99	158.71	153.55	217.75	330.57	140.73	122.05									464.7	180.54	219.18	203.71	470.63	203.75	176.19	315.48	136.77	372.31	239.1	725.15	246.68	347.75	882.43	453.33	130.08	139.02
158.25	138.96	159.62	134.77	157.7	622.03	174.73	176.57	179.64	190.54	533.35	355.83	329.17	168.47	499.71	142.7	127.58	245.57	127.33	123.36	127.74	124.27	144.15	118.1									464.7	217.89	331.11	269.44	252.9	288.08	381.4	263.3	356.55	555.58	338.31	464.24	864.12	467.74	245.67	301.86	327.16	159.8
144.91	141.02	139.07	168.27	153.02	234.61	361.83	173.04	729.43	218.55	428.36	188.57	198.06	163.18	129.77	682.99	296.33	151.17	584.56	202.52	124.89	124.47	460.34	165.14									531.18	237.19	260.07	292.51	262.32	285.72	451.86	213.07	356.55	516.24	338.31	427.76	864.12	421.2	617.63	796.03	140.11	143.69
136.92	141.11	201.47	202.28	155.03	307.4	188.32	306.08	181.26	267.86	205.56	530.72	139.21	233.98	138.81	176.38	166.7	122.37	130.08	114.99	352.84	130.1	128.1	386.72									642.56	266.51	241.28	220.87	262.32	437.72	184.39	406.21	356.55	322.27	385.68	345.26	367.53	621.61	174.5	796.03	247.29	159.8
176.73	196.93	151.42	163.44	164.16	139.04	254.91	458.36	246.05	178.65	198.66	1211	174.87	128.98	358.04	121.52	126.2	127.86	130.55	156.94	123.08	124.26	132.05	127.34									642.56	303.25	638.3	164.86	244.53	198.65	308.27	328.93	239.89	322.27	569.78	700.68	367.53	548.82	249.82	358.5	167.7	141.9
176.89	132.54	148.8	346.13	157.71	178.42	215.67	232.58	184.3	198.54	651.57	355.15	138.59	180.92	182.6	329.94	235.55	388.65	175.57	125.4	150.54	116.6	219.58	133.81									412.8	178.59	638.3	277.16	244.53	288.08	453.25	468.08	239.89	405.43	252.16	278.82	375.28	371.51	249.82	165.92	137.2	143.69
140.36	145.3	138.63	151.07	202.69	180.81	302.4	306.37	140.42	653.46	379.17	206.81	148.36	141.61	184.35	124.1	130.07	395.33	127.12	116.47	122.43	124.62	296.49	155.25									347.29	175.73	638.3	204.67	598.58	393.67	433.81	259.17	239.89	333.24	289.01	248.87	546.98	639.95	230.73	209.96	181.07	300.41
132.49	136.89	150.61	139.79	154.9	501.89	196.3	161.48	154.81	258.11	1170.8	158.12	119.4	121.16	408.8	123.25	141.82	127.41	128.65	218.93	161.56	126.7	133.25	129.01									168.32	188.75	309.47	211.43	598.58	172.82	433.81	297.97	266	620.59	173.95	725.15	201.25	341.08	202.52	187.18	181.07	363.94
136.84	167.55	138.52	220.12	141.59	175.33	283.44	154.36	161.75	134.68	414.44	608.52	152.17	135.17	128.82	173.3	195.97	128.17	136.56	124.63	294.47	119.12	179.76	138.42									524.62	208.98	326.45	225.25	149.92	433.39	212.29	376.15	195.36	556.43	349.52	305.54	174.58	402.22	160.62	381.32	181.07	162.23
146.44	138.44	135.23	321.26	188.41	269.24	184.49	486.28	676.3	554.69	205.14	167.46	128.09	166.95	155.44	121.8	129.1	131.42	126.87	158.19	135.44	122.34	125.85	129.83									392.23	223.91	276.94	812.52	320.5	332.06	172.92	304.22	195.36	480.41	356.79	275.8	174.58	750.12	132.19	331.09	136.23	134.77
146.43	164.92	184.73	132.36	148.07	302.05	183.5	178.77	259.81	158.23	146.05	3354.5	140.87	131.15	156.77	295.74	162.14	164.44	129.79	121.01	130.89	131.86	130.95	140.75									302.7	275.66	224.29	160.69	320.5	220.93	239.27	390.89	195.36	297.12	422.04	700.68	165.76	236.52	131.07	516.72	136.23	141.9
139.43	240.81	147.18	159.2	199.58	175.15	161.87	210.82	377.37	157.07	340.51	257.45	199.18	320.36	526.91	123.09	147.93	186.47	122.07	144.51	124.79	124.77	134.77	223.06									302.7	224.49	224.29	267.54	500.17	342.89	373.76	193.56	252.17	505.57	480.99	316.25	279.89	902.59	358.66	279.54	241.28	159.8
141.67	139.47	178.3	261.02	143.54	243.76	258.61	160.94	139.66	155.75	185.57	449.98	125.43	194.86	214.33	174.38	125.95	129.88	127.55	128.06	177.86	120.42	146.38	123.7									203.35	198.58	526.07	744.7	352.86	190.7	327.34	288.9	252.17	348.47	480.99	436.34	233.38	379.6	285.35	381.32	180.07	143.69
155.11	142.69	144.65	193.38	144.41	164.45	147.6	226.2	279.53	164.19	1226	1716.1	187.41	135.17	709.49	321.31	139.79	270.93	221.92	198.69	150.47	122.92	144.68	132.63									649.74	280.16	195.02	287.42	352.86	220.93	351.73	213.11	297.91	292.33	216.34	660.09	213.97	379.6	179.2	516.72	167.78	143.69
146.5	141.76	146.66	128.59	148.92	341.23	145.42	202.76	333.44	238.6	159.28	953.07	133.5	291.44	407.81	288.53	136.15	124.64	129.7	482.86	126.22	124.9	150.06	174.23									477.97	294.56	568.04	812.52	251.27	209.69	199.18	407.51	326.27	255.61	1152.1	660.09	233.28	213.94	266.67	279.54	150.71	159.8
150.56	237.42	148.21	132.12	150.36	196.6	270.34	134.83	186.58	157.3	392.51	173.39	171.87	166.66	133.98	131.4	145.9	167.1	155.83	116.69	397.66	131.75	145.49	144.81									403.65	224.49	495.67	248.02	415.09	242.59	340.3	385.84	355.53	527.37	1152.1	431.7	233.28	489.29	195.37	402.42	196.7	161.06
168.03	173.9	183.14	130.59	183.91	195.41	164.28	154.45	576.92	205.52	565.44	1810.3	125.79	411.07	574.84	395.12	125.72	258.54	123.92	135.13	132.67	126.47	537.81	129.81									614.94	169.47	371.12	251.3	362.52	288.58	573.12	385.84	355.53	163.61	1152.1	318.25	241.32	636.73	576.46	469.79	197.31	129.12
134.33	146.37	132.13	171.18	147.53	256.64	362.77	240.1	148.56	228.95	382.08	284.65	127.89	201.25	117.61	153.97	131.48	131	182.02	341.97	144.3	125.36	137.52	263.81									614.94	276.56	213.2	173.01	250.36	433.39	504.01	847.37	431.02	600.29	200.87	491.57	193.94	379.6	576.46	516.5	270.44	142.36
138.15	159.56	166.58	139.46	186.51	165.31	206.38	302.59	312.63	202.45	2751.8	178.82	173.15	126.71	136.47	122.21	217.46	158.37	132.88	225.82	129.24	121.32	139.52	138.75									181.35	197.45	203.44	191.63	289.42	332.06	399.74	363.89	388.79	319.6	382.44	292.97	203.5	319.81	453.44	449.57	270.44	145.86
155.69	153.41	139.05	200.67	150.42	163.14	143.94	205.72	161.12	263.46	1017.9	292.15	130.92	130.77	196.34	130.62	128.94	135.01	188.84	267.43	194.18	120.5	131.76	317.85									656.54	284.37	266.62	176.06	415.48	301.37	399.74	298.44	178.57	598.48	382.44	378.75	203.5	396.44	453.44	331.09	157.83	161.06
165.16	150.6	184.8	403.51	157.22	144.62	327.15	174.18	163.15	446.46	389.08	1941	120.86	572.93	347	747.26	128.89	245.64	134.14	167.04	190.87	150.36	128.6	125.19									298.82	247.23	468.32	264.13	180.25	157.67	399.74	351.8	342.24	505.57	250.46	259.15	962.41	177.05	368.85	467.27	127.74	130.06
145.34	144.41	161.95	171.44	244.14	138.18	253.87	175.14	275.26	134.07	460.32	151.62	116.58	121.45	357.83	124.58	126.32	149.83	132.73	126.5	133.47	117.53	162.14	115.96									298.82	230.98	200.48	181.56	323.11	266.51	426.03	307.79	227.62	598.48	243.07	318.02	962.41	224.62	264.98	449.57	193.82	161.06
139.96	165.65	205.6	134.84	149.69	243.63	357.76	132.19	213.34	155.52	607	1442.3	123.06	285.33	154.29	289.71	138.27	128.76	314.52	112.5	127.72	125.87	153.27	137.69									297.27	213.11	299.98	263.07	323.11	181.7	230.43	348.42	596.66	656.66	243.07	443.5	546.06	268.62	499.84	467.27	143.03	145.86
145.2	351.6	139.94	131.49	190.06	321.93	191.67	258.38	424.19	192.67	249.86	796.44	126.62	170.25	129.49	138.74	140.82	134.49	126.96	131.29	132.99	122.94	200.06	279.8									242.39	213.11	163.74	189.5	432.66	337.57	167.53	492.68	596.66	525.17	364.18	646.54	499.99	858.43	242.07	361.81	202.96	129.12
141.46	173.14	132.11	157.8	163.5	152.2	192.32	239.14	438.96	413.15	887.81	175.47	130.06	155.14	116.74	122.66	190.78	197.55	127.14	126.52	124.02	123.98	281.37	628.25									211.2	442.75	155.69	194.14	394.47	274.52	238.55	471.74	596.66	667.58	181.78	325.14	499.99	217.54	259.77	333.54	202.96	140.53
139.9	175.12	163.99	165.12	148.77	160.05	149.19	232.61	149.19	580.51	660.99	236.14	124.02	146.92	240.39	124.61	133.52	204.97	130.59	125.42	131.1	129.74	141.92	153.69									333.19	261.55	221.93	527.47	637.47	217.43	238.55	511.29	513.98	404.52	275.48	246.29	179.85	196.67	236.5	201.91	202.96	132.73
174.53	200.36	140.09	136.77	223.91	476.76	207.27	245.91	420.8	139.69	481.9	333.13	138.8	256.37	156.37	133.11	147.53	325.56	146.98	121.25	129.92	123.22	138.61	155.95									398.51	244.32	253.28	227.02	464.93	209.19	238.55	263.76	513.98	505.57	237.37	491.57	196.63	229.54	193.28	175.83	202.96	172.01
166.47	138.47	159.09	190.65	161.83	149.76	145	144.2	338.09	138.83	746.31	1154.7	123.4	235.76	137.64	335.74	149.06	129.16	132.26	131.53	146.09	120.45	469.91	228.29									413.33	220.4	249.5	527.47	623.85	567.43	228.98	363.89	655.06	456.58	228.58	305.26	299.8	229.54	130.48	183.61	202.96	300.41
144.08	134.56	137.35	138.65	153.94	164.62	197.5	287.86	464.06	177.42	783.67	266.32	464.36	165.27	122.42	122.08	129.65	124.88	193.74	128.92	134.54	188.9	139.39	122.5									495.52	245.58	249.5	490.93	822.52	334.4	207.83	223.27	655.06	574.23	203.44	646.54	822.99	479.94	278.37	743.08	127.74	130.06
156.18	136.93	206.32	169.61	145.02	205	171.51	185.41	280.17	248.78	682.47	1377	123.72	169.7	160.53	130.92	480.6	129.6	185.73	138.85	120.43	120.64	145.1	135.2									376.81	169.82	266.84	195.5	365.5	334.4	301.37	239.28	655.06	953.15	178.32	515.06	822.99	426.11	149.35	486.48	183.02	161.06
149.33	326.49	170.01	212.81	169.78	332.57	168.98	201.67	181.64	503.62	820.25	588.74	340.15	157.32	192.2	126.27	168.26	130.39	125.84	124.65	126.85	125.83	275.16	410.63									436.23	192.98	212	225.6	365.5	264.69	378.68	157.48	655.06	244.41	305.25	322.4	145.34	441.18	307.86	616.03	248.18	136.29
166.7	140.22	160.17	138.04	196.67	236.42	219.89	263.9	295.55	156.31	158.11	1650.4	126.95	180.15	613.87	197.18	133.24	175.3	154.79	121.65	148.26	123.93	121.36	208.88									436.23	191.22	443.06	231.74	187.28	258.63	555.98	299.6	655.06	480.09	288.84	504.06	443.25	182.42	404.81	619.04	265.02	148.58
124.6	229.89	131.04	157.48	169.03	273.66	205.16	265.98	451.61	187.71	769.83	483.97	115.18	170.2	117.87	181.53	530.55	147.13	139.68	149.88	127.53	193.16	127.14	325.19									894.08	537.79	443.06	194.67	381.76	186.18	323.59	211.63	407.48	652.3	271.38	504.06	429.53	446.92	404.81	433.54	140.22	137.32
143.82	316.4	144.63	169.8	169.42	144.49	164.38	452.97	348.13	418.89	511.1	838.48	265.84	134.01	214.41	129.33	129.89	274.17	377.81	127.87	440.39	120.57	314.95	378.76									242.79	179.24	279.88	219.98	281.69	186.14	278.63	461.05	427.14	574.23	153.3	377.14	174.34	229.54	404.81	408.76	140.39	148.58
136.67	151.52	174.91	213.91	153.05	178.24	198.56	292.71	600.59	255.97	274.27	1474.1	122.17	190.28	136.28	279.95	130.19	132.52	137.13	122.66	274.9	123.35	210.9	138.51									669.74	186.4	279.88	173.05	281.69	213.63	278.63	545.7	427.14	456.58	217.78	504.06	566.53	479.94	181.85	227.15	153.97	143.32
133.69	156.08	181.44	139.57	152.49	342.92	154.95	175.49	182.35	181.23	1016.5	210.72	129.43	147.43	268.5	123.37	127.8	256.92	126.87	127.2	379.88	133.42	233.18	190.54									275.57	238.6	200.58	200.88	226.2	298.1	278.63	306.52	262.54	279.12	396.78	413.76	474.31	365.95	270.77	767.82	150.37	134.89
141.67	181.26	137.46	150.21	173.47	364.71	637.77	968.19	191.82	182.07	493.12	176.71	137.18	120.42	128.53	220.01	135.72	237.34	135.02	141.63	434.37	125.72	121.62	139.64									275.57	302.06	246.38	196.93	226.2	313.22	366.96	171.66	262.54	475.46	396.78	377.14	474.31	441.46	317.88	743.08	150.37	136.29
160.1	163.32	137.29	148.18	151.7	410.29	182.65	386.78	149.1	389.76	496.98	316.1	164.49	128.77	568.86	134.49	130.12	129.25	131.16	286.4	120.07	122.05	343.08	186.21									490.99	247.19	196.51	201.64	432.21	231.26	242.12	339.06	242.34	475.46	367.43	320.26	202.47	460.93	324.63	217.85	127.74	141.36
139.11	178.36	138.66	138.06	216.16	159.56	154.99	244.71	456.83	144.59	164.39	1004.9	140.99	336.34	121.85	122.18	126.01	184.62	145.71	270.93	132.69	123.61	129.42	195.9									568.63	283.26	367.08	147.54	436.04	334.59	147.59	620.88	569.81	953.15	367.43	416.34	202.47	349.71	286.9	222.98	163	137.57
156.51	156.89	153.87	164.28	142.37	150.04	162.88	440.74	171.76	398.46	569.54	998.88	116	126.94	239.86	441.93	205.98	149.59	129.64	128.24	154.61	129.6	184.98	140.19									260.73	201.24	321.12	153.9	436.04	368.31	332.26	171.66	483.55	265.24	367.43	341.84	255.39	379.75	286.9	246.61	138.05	140.07
218.92	182.09	198.66	154.38	159.68	688.88	167.14	249.92	242.33	161.17	229.45	281.17	128.67	597.33	184.06	390.57	131.36	150.6	126.05	136.03	135.43	124.62	395.01	288.62									260.73	302.63	321.12	195.48	359.9	227.6	254.69	317.15	608.81	265.24	415.85	537.58	676.5	240.14	254.33	361.43	138.05	148.58
157.55	180.26	155.72	164.32	210.98	285.28	153.11	365.99	349.4	154.71	257.15	506.29	122.63	224.41	156.51	129.24	178.66	180.99	128.1	129.48	134.85	119.45	193.47	142.54									181.36	185.09	321.12	388.11	193.79	321.61	248.72	305.79	608.81	333.15	807.65	565.52	206.65	234.08	400.81	433.54	159.97	131.06
140.99	188.54	168.32	137.12	161.06	294.29	247.46	168.07	313.99	226.6	356.74	299.06	174.57	217.32	142.5	121.42	133.52	127.66	125.57	123.66	231.61	122.14	129.54	123.38									441.04	224.2	231.6	192.17	337.29	892.28	340.75	588.52	608.81	185.83	628.5	565.52	206.65	417.39	400.81	619.04	159.97	129.42
140.51	142.99	192.09	234.47	188.17	145.06	173.15	144.53	150.47	175.49	481.46	575.35	213.44	127.67	143.26	379.73	124.93	158.84	128.77	122.43	144.3	127.76	132.88	144.7									441.04	214.75	395.76	225.27	454.82	248.13	340.75	249.18	411.43	185.94	174.78	220.79	174.68	446.92	400.81	364.69	145.31	140.53
145.04	140.57	129.52	157.99	147.01	185.85	205.12	136.34	195.78	167.3	575.64	198.47	127.07	316.03	148.85	123.36	130.29	238.07	138.83	113.61	126.05	140.99	655.68	132.21									612.64	393.79	452.99	189.79	229.29	211.01	340.75	324.91	383.44	479.39	325.88	222.79	362.78	250.47	291.43	435.06	324.39	153.63
133.76	216.72	246.03	142.69	144.38	163.15	265.05	248.51	367.22	359.68	714.59	166.99	124.12	495.19	251.48	329.72	485.44	182.97	156.77	173.8	130.96	126.1	137.67	133.75									612.64	354.86	452.99	180.83	274.57	281.55	236.38	223.86	383.44	189.16	559.75	187.85	336.85	585.68	291.43	482.77	290.18	137.57
144.25	215.11	227.83	218.15	174.01	141.92	234.23	289.23	145.4	410.8	803.54	848.43	126	444.03	279.27	138.56	132.56	130.68	128.55	225.42	221.2	121.97	332.65	130.4									220.89	163.35	268.53	313.31	274.57	892.28	414.99	282.61	216.15	303.44	338.41	376.22	336.85	318.49	251.56	246.61	166.19	140.07
142.14	144.05	140.64	165.05	165	162.9	207.43	224.33	626.55	158.12	163.42	357.22	122.65	185.96	197.83	177.48	131.23	265.7	138.38	122.41	130.64	121.63	152.23	138.02									381.13	227.49	329.28	284.26	276.87	227.6	480.38	202.63	375.94	449.88	338.41	537.58	251.49	475.67	209.27	420.59	127.74	137.18
164.4	159.52	136.36	165.46	161.02	284.02	219.84	329.84	231.75	199.53	230.16	265.99	121.07	136.51	131.11	213.64	129.14	187.75	124.72	131.28	126.65	139.99	255.07	232.26									288.94	219.97	595.65	185.21	224.37	258.04	279.4	280.34	492.4	333.4	468.83	492.48	251.49	642.36	382.74	433.54	184.68	143.25
170.19	134.43	156.05	142.93	147.76	149.24	157.06	151.95	180.86	243.16	416.09	827.46	289.27	304.11	246.58	122.48	130.22	143.4	556.34	130.52	129.89	460	135.47	169.54									436.23	220.1	595.65	314.41	203.11	394.2	279.4	588.52	417.62	574.74	379.6	537.58	251.49	466.75	382.74	285.77	184.68	143.32
135.88	173.24	132.71	129.83	144.63	246.63	367.11	185.13	240.13	195.93	495.74	200.4	161.03	123.7	119.6	124.64	165.51	126.16	130.65	132.68	122.34	121.89	132.08	130.5									436.23	191.28	196.63	304.85	407.89	465.42	707.43	395.41	417.62	333.4	315.05	513.51	251.49	441.18	336.29	394.97	127.74	132.59
137.88	163.29	177.87	170.26	166.75	680.32	346.05	243.09	330.64	335.86	728.88	456.25	128.78	139.72	128.38	124.99	128.86	276.35	125.7	176.04	154.25	138	690.65	228.52									241.98	174.52	385.57	206.42	407.89	394.2	707.43	248.6	553.36	383.24	194.41	345.06	171.53	349.71	336.29	420.59	127.74	141.36
158.25	207.69	150.45	223.24	181.21	264.26	142.94	167.56	577.54	269.25	678.72	334.18	619.02	154.21	227.31	143.26	134.44	129.02	134.55	180.36	131.2	123.1	586.09	344.6									201.66	252.37	389.07	270.64	545.91	386.78	207.91	175.48	306.83	318.12	300.48	259.91	739	355.3	436.78	516.49	136.2	143.32
139.94	154.7	159.92	165.57	146.77	142.46	145.63	430.11	157.84	292.19	780.56	468.45	118.4	139.42	192.87	128.48	146.82	248.73	137.9	125	386.5	123.03	138.3	122.55									263.9	235.46	492.9	367.39	545.91	268.42	350.67	658.6	306.83	261.19	150.93	182.06	178.85	371.96	436.78	394.97	136.2	144.06
148.05	160.35	141.53	144.43	209.27	326.9	475.67	496.8	661.86	159.59	563.76	216.84	133.36	139.54	118.52	485.25	185.11	136.63	149.36	128.9	415.2	125.08	139.94	122.14									156.31	448.75	296.91	238.58	440.94	465.42	353.52	201.69	505.5	574.74	239.35	212.77	237.19	674.77	321.11	281.38	136.2	137.18
267.63	142.01	173.44	137.04	225.38	241.82	160.95	168.7	727.71	173.99	412.63	826.89	141.22	364.46	685.24	120.38	128.73	215.88	164.19	123.03	127.24	162.96	425.62	148.1									145.79	333.92	265.9	367.39	210.2	211.54	281.53	185.79	505.5	386.58	239.35	397.82	241.48	304.54	244.73	302.87	189.93	133.96
160.51	151.28	146.63	134.1	197.09	233.73	200.51	286.81	151.56	431.07	328.04	159.2	134.12	140.81	272.69	272.03	124.81	127.74	133.94	127.73	129.98	126.93	533.08	414.83									280.36	316.98	265.9	229.83	271.05	247.34	281.53	282.61	306.79	307.47	207.78	326.12	241.48	447.29	244.73	574.43	189.93	154.09
139.62	155.17	138.59	172.56	154.24	222.66	146.01	265.67	142.56	201.38	504.76	249.62	123.87	172.82	317.57	129.41	218.47	126.22	131.6	120.67	164.72	123.18	606.41	121.03									280.36	543.89	607.31	259.68	235.07	188.29	264.37	165.93	306.79	444.04	207.78	303.22	241.48	167.54	244.73	745.64	189.93	153.63
138.12	139.82	140.5	144.3	150.7	136.92	176.73	538.54	269.34	156.11	828.18	336.44	133.17	283.76	135.08	170.11	127.4	145.64	147.37	135.78	134.83	285.85	739.34	285.52									401.96	192.66	363.6	229.83	662.9	245.43	298.21	181.59	306.79	450.42	224.18	376.11	241.48	217.17	526.94	525.04	143.93	137.57
132.49	158.68	130.64	155.55	167.02	189.9	319.92	441.18	220.29	192.61	751.65	827.61	160.91	199.19	138.53	369.98	132.56	128.56	127.63	130.47	387.14	139.36	177.61	160.42									163.49	333.92	189.84	298.94	284.29	191.42	298.21	201.69	854.54	492.81	259.24	391.51	232.96	250.47	291.2	434.61	143.93	143.41
155.83	270.39	135.07	139.79	206.16	290.51	196.6	167.59	145.93	247.86	905.72	216.05	160.7	312.81	119.05	147.6	151.08	133.06	132.76	124.63	131.05	130.1	170.94	143.89									144.44	169.43	189.84	190.74	443.35	216.61	270.65	293.16	854.54	470.75	256.37	375.29	305.46	250.47	291.2	394.97	128.26	129.42
140.97	148.22	170.07	254.53	141	391.94	192.21	145.72	331.28	352.31	996.82	563.43	116.96	158.01	541.08	327.71	123.72	731.97	613.39	125.73	129.31	124.92	126.3	150.06									369.08	265.14	154.25	327.42	379.81	233.36	270.65	255.71	400.86	390.43	256.37	436.35	305.46	453.63	283.51	516.49	127.74	137.18
137.57	200.36	156.4	174.95	143.21	775.02	136.02	352.93	564	177.37	1413.5	1044.9	127.72	287.5	286.81	692.58	346.5	178.24	121.32	130.69	123.49	127.72	129.7	147.74									248.35	362.64	369.1	163.63	379.81	216.77	352.53	175.01	400.86	574.74	160.62	438.28	163.68	318.49	210.15	574.43	127.74	128.66
147.51	134.79	137.26	163.44	178.47	141.34	399.7	625.19	518.86	150.61	262.92	572.95	142.68	125.52	175.25	141.95	137.66	130.24	132.18	124.8	179.93	126.01	256.11	324.08									267.64	280.74	293.04	254.78	231.35	408.11	251.88	185.79	346.52	529.71	264.86	327.7	168.49	361.15	373.93	339.56	127.74	132.59
146.8	132.91	143.11	185.71	144.07	160.73	181.19	436.56	300.14	157.32	558.48	486.75	125.76	287.87	214.85	126.47	128.6	122.75	546.27	135.41	118.62	121.45	268.7	722.88									159.37	221.41	293.04	298.94	231.35	278.84	198.05	284.09	346.52	425.87	239.23	376.11	301.97	453.63	373.93	350.82	156.72	139.67
156.49	148.1	137.65	152.77	141.93	181.39	186.08	161.93	154.16	154.23	173.17	501.03	138.98	126.29	120.49	192.53	438.13	182.59	127.87	149.62	115.68	128.03	128.48	179.48									330.59	280.74	203.33	202.98	415.44	216.61	180.04	189.68	244.05	513.87	280.15	259.75	614.11	325.57	373.93	482.77	156.72	140.07
138.56	238.28	179.7	157.35	256.19	254.36	351.22	251.03	216.29	231.57	264.44	290.44	120.94	225.36	258.77	227.79	127.18	140.77	129.52	224.95	125.25	262.97	481.46	129.71									253.89	336.01	224.4	410.57	520.31	265.91	214.41	165.92	281.33	348.84	280.15	431.66	273.5	252.5	804.04	525.04	139.25	131.06
135.11	137.92	142.37	157.06	218.09	219.57	141.05	162.01	157.36	205.32	435.62	466.19	123.53	171.07	224.04	595.8	390.51	135.99	129.94	121.53	154.75	131.51	125.88	132.25									402.74	175.29	215.06	219.45	306.74	365.22	380.5	193.1	398.09	383.24	344.79	327.7	342.98	183.22	317.32	516.49	139.25	129.42
130.76	134.07	172.45	145.12	161.48	236.26	376.58	188.73	183.05	154.2	518.07	467.15	113.4	177.02	131.6	121.41	387.98	324	127.59	123.68	174.01	133.52	153.39	151.52											215.06	507.69	880.02	337.13	169.33	191.45	164.67	529.71	344.79	311.38	401.9	286.24	241.31	273.74	172.9	129.93
144.54	190.42	172.24	139.32	140.43	182.23	185.98	318.86	273.96	225.48	642.5	548.06	263.08	153	155.15	201.51	124.74	477.99	571.22	129.75	122.56	126.6	265.65	548.82											425.35	291.39	234.81	216.19	420.25	173.4	490.17	420.49	233.28	191.49	339.53	252.5	136.92	253.77	172.9	129.07
171.32	220.04	145.3	129.22	157.55	191.5	218.18	265.08	294.75	163.5	269.18	8428.2	122.73	685.85	230.35	133.12	134.15	443.05	134.82	126.15	153.2	121.87	147.08	153.33											163.59	165.68	234.81	375.18	365.63	841.4	490.17	513.87	149.81	196.61	387.36	258.15	260.38	273.74	172.9	130.85
147.16	143.8	143.46	151.43	170.2	189.23	233.28	280.44	241.58	172.82	215.85	197.33	187.14	193.99	174.25	125.27	196.92	127.99	252.12	125.95	124.84	129.46	185.9	139.63											214.71	276.67	335.34	383.16	196.85	180.61	712.67	644.69	270.59	302.94	256.59	289.37	220.71	262.62	129.24	129.42
168.25	135.76	154.99	141.19	178.69	151.66	154.23	353.9	190.21	195.03	150.59	245.42	129.56	188.68	221.64	141.67	180.11	149.35	123.95	123.24	129.4	132.25	130.4	142.35											214.71	296.84	279	247.03	454.69	195.79	712.67	792.24	270.59	260.14	195.58	394.66	220.71	229.91	128.39	132.19
149.51	146.11	134.52	165.53	168.71	154.14	369.41	156	362.44	832.37	383	257.82	195.08	192.34	119.67	372.88	146.19	218.31	124.51	169.84	154.13	126.04	464.54	161.98											423.94	152.06	278.68	284.72	196.44	171.99	670.31	300.52	703.51	259.75	195.58	168.48	220.71	218.09	128.39	143.41
144.38	147.54	147.23	153.45	213.2	300.53	158.45	541.62	358.11	190.12	216.02	277.94	140.1	159.89	165.92	128.7	126.8	148.45	127.97	127.54	130.55	125.31	164.59	202.81											244.18	294.23	168.86	213	154.78	189.63	386.44	392.98	703.51	202.88	168.77	523.06	216.84	337.85	206.69	131.35
163.25	149.27	132.21	165.46	140.08	373.67	238.54	203.49	260.26	157.38	609.81	219.02	131.02	248.41	116.35	141.24	174.07	132.4	159.42	123.14	130.59	123.55	691.38	134.88											244.18	159.5	536.57	262.21	422.72	177.4	578.64	792.24	347.49	306.66	249.57	286.69	216.84	464.83	206.69	133.96
139.28	143.63	188.59	137.02	144.47	142.4	153.74	160.59	422.13	421.15	647.01	378.58	138.95	127.85	256.35	120.61	129.13	127.29	126.29	121.38	129.39	123.76	383.93	388.47											360	220.15	194.59	241.94	328.53	416.42	578.64	611.56	197.38	202.88	249.57	258.15	225.75	253.77	127.74	131.35
150.75	173.28	166.51	157.7	183.01	144.24	165.02	315.72	161.87	474.6	210.63	465.95	130.98	294.86	301.15	202.84	132.82	179.86	496.13	131.11	128.2	169.8	127.15	144.66											360	298.35	453.43	262.21	234.42	232.39	396.56	328.54	305.46	194.45	242.23	1672.3	187.47	590.44	158.85	154.25
137.67	139.9	144.07	169.41	172.01	339.96	231.44	173.44	280.09	146.39	231.64	448.37	124.67	186.89	126.83	125.35	370.94	189.19	141.88	121.6	129.01	130.03	139.21	484.74											360	436.35	600.79	478.68	445.05	192.28	396.56	414.19	305.46	246.64	609.17	387.5	187.47	416.07	553.94	154.25
135.84	143.16	175.34	160.63	141.56	153.41	172.13	475.96	375.59	243.02	165.53	348.68	164.38	361.61	294.35	143.68	177.14	389.69	358.65	184.21	189.54	126.39	164.27	132.04											361.62	207.36	600.79	224.28	186.89	192.28	493.36	392.98	305.46	230.34	301.94	279.61	273.39	320.05	275.37	147.15
146.25	146.29	150.85	143.4	143.9	694.56	227.34	191.7	696.82	169.75	646.03	176.07	118.21	142.4	175.22	121.4	134.15	150.19	125.24	154.33	122.88	121.04	763.43	202.89											534.36	385.44	306.29	238.92	328.03	167.68	711.12	175.57	305.46	280.35	266.36	260.6	273.39	915.82	275.37	144.88
158.81	134.54	149.45	138.62	200.01	163.56	129.03	215.55	196.74	354.92	182.96	534.43	125.99	150.2	181.27	125.42	171.39	474.86	128.43	134.96	125.39	127.74	141.8	128.9											534.36	262.23	422.35	198.06	224.1	174.17	711.12	392.98	361.27	186.53	266.36	250.34	198.46	290	275.37	134.3
137.7	135.25	137.09	177.34	233.21	147.13	325.5	247.6	353.19	293.73	154.98	446.38	123.88	138.12	170.23	137.6	200.23	409.72	128.96	123.63	134.91	266.93	137.67	392.13											534.36	294.23	160.83	169.15	328.33	252.45	295.9	342.74	149.14	427.36	355.14	620	198.46	237.36	143.24	134.3
141.69	149.77	139.98	151.47	147.95	217.57	151.25	731.24	489.11	254.3	428.26	313.15	149.25	131.01	126.49	130.25	128.81	130.46	147.5	122.93	142.3	127.11	171.53	120.87											227.95	222.44	223.4	321.14	328.33	257.18	473.3	1154.1	233.71	466.88	434.1	277.84	178.68	249.47	140.54	253.02
165.51	150.24	132.83	153.05	145.37	194.81	166.22	199.05	193.2	143.98	250.87	370.18	125.07	124.44	162.81	123.97	126.44	244.95	179.66	127.35	135.08	126.58	128.61	792.62											227.95	188.63	296.22	198.46	295.62	424.63	473.3	410.26	257.76	166.13	434.1	217.64	178.68	337.85	140.54	144.62
155.53	153.08	133.51	139.49	149.76	145.26	262.35	205.13	211.68	151.93	199.47	610.18	357.77	239.49	125.02	125.18	124.27	196.09	126.94	371.3	125.79	129.97	232.5	127.3											473.62	252.37	198.29	247.79	322.39	256.3	473.3	397.12	272.98	466.88	345.05	1683.9	303.73	498.94	140.54	137.87
149.45	147.65	157.68	185.85	153.37	143.88	416.09	155.2	156.97	175.7	440.62	1803.8	121.16	176.57	125.45	131.3	139.27	285.44	142.93	120.48	136.05	123.5	355.19	136.32											473.62	153.3	273.38	181.28	292.13	220.13	278.38	719.21	272.98	368.19	913.24	620	292.92	144.51	146.72	152.45
161.64	149.17	137.27	191.86	152.45	215.77	170.9	141.99	193.23	150.53	349.54	363.75	172.99	716.41	212.02	128.99	125.05	244.53	127.49	123.78	171.8	119.95	132.86	154.63											764.03	222.44	249.55	167.72	255.46	328.49	394.73	162.07	678.36	248.53	559.02	201.08	187.21	430.16	157.43	170.68
144.43	138.38	153.11	205.51	144.72	277.74	175.91	257.98	181.25	215.96	195.98	1361.4	547.74	249.57	157.55	454.66	129	137.42	182.81	124.86	154.4	116.46	124.06	139.59											525.03	254.66	272.81	164.79	476.22	331.85	308.02	645.79	678.36	294.68	559.02	326.57	177.39	392.67	340.28	163.62
164.08	135.85	567.28	180.65	166.42	253.5	428.63	367.59	253.08	144.94	491.26	432.32	384.01	144.14	698.85	190.28	126.45	126.21	130.16	127.21	123.99	121.55	424.01	124											525.03	257.44	272.81	187.39	476.22	152.04	308.02	832.65	308.2	494.52	210.04	383.48	304.8	286.92	340.28	143.56
152.28	139.81	155.29	232.12	289.55	311.65	159.91	176.48	231.76	260.82	1076.1	242.85	167.84	568.01	120.96	186.56	143.26	130.13	287.92	123.35	118.71	125.17	541.14	174.47											577.83	256.77	236.87	189	312.6	169.11	438.67	328.54	308.2	222.65	225.04	1106	303.44	196.74	321.83	143.56
140.85	140.81	489.61	143.96	142.45	139.02	170.57	254.1	171.44	161.79	186.41	496.67	124.09	131.42	490.32	128.26	196.99	150.59	293.35	203.94	126.99	123.96	301.36	228.54											577.83	1306.7	926.25	461.08	312.6	328.49	252.37	403.82	659.77	452.57	225.04	620	384.16	232.81	321.83	152.54
159.22	197.81	155.87	189.27	148.74	478.41	182.08	172.22	256.02	336.25	287.38	426.4	147.91	508.54	250.05	124.8	155.85	385.07	126.83	126.19	125.35	226.02	274.78	165.77											302.47	241.29	926.25	403.38	250.5	201.69	429.36	603.43	659.77	255.06	313.57	319.37	363.36	528.71	321.83	151.96
158.35	230.26	142.37	164.14	142.3	144.46	399.63	257.88	288.15	162.65	701.2	558.72	123.85	436.89	248.18	547.92	127.3	251.8	126.18	123.91	125.18	217.58	127.73	190.35											179.95	250.24	215.35	205.86	321.95	231.44	178.74	503.5	389.21	282.71	311.11	154.65	363.36	197.69	138.29	145.85
149.59	194.6	145.43	168.04	166.43	233.12	241.85	297.48	374.86	143.56	225.77	338.98	218.6	136.21	150.92	145.14	164.65	121.93	123.83	127.93	135.99	124.91	436.99	184.55											449.68	1306.7	318.56	182.46	315.96	287.51	289.53	298.41	389.21	368.19	311.11	336.16	265.89	400.82	138.29	146.74
140.07	138.15	140.93	152.51	193.38	580.63	242.53	209.99	149.99	183.44	169.98	297.34	119.84	151.64	222.13	135.74	139.59	157.48	125.2	169.56	125.27	125.02	163.25	128.74											250.33	219.76	318.56	327.23	315.96	222.97	288.11	603.43	396.12	368.19	390.63	322.24	202.43	376.57	138.29	150.53
155.34	155.79	148.36	149.13	139.65	256.95	173.84	178.16	611.64	535.91	176.99	177.98	148	212.27	172.06	148.22	125.88	160.47	133.35	124.38	128.24	126.04	196.47	121.95											775.23	1306.7	427.14	310.06	208.71	162.61	243.88	408.49	317.93	452.57	390.63	620	351.27	232.81	348.8	143.3
151.44	150.86	159.29	128.93	164.58	219.51	140.8	227.96	210.74	428.54	163.9	218.09	133.17	124.52	367.74	209.8	532.01	123.52	137.96	123.53	131.1	135	314.63	133.16											277.76	174.2	470.39	629.67	335.04	585.03	443.81	408.49	273.51	239.25	459.57	533.81	238.69	180.85	348.8	174.43
150.21	147.71	140.83	138.91	148.32	216.16	247.38	325.51	262.24	176.04	208.07	334.66	137.02	160.48	169.39	134.04	134.57	122.66	128.24	129.73	135.68	127.51	177.19	510.44											192.03	165.72	470.39	252.37	198.38	268.51	150.67	191.52	254.21	191.95	190.89	333.02	238.69	343.52	278.97	137.52
157.21	201.05	149.78	141.83	142.74	220.77	321.15	396.09	320.62	291.96	516.53	1109.7	178	540.59	122.83	123.76	166.9	120.06	129.97	125.85	131.19	213.29	241.94	128.15											240.72	260.82	525.86	310.06	309.24	239.7	492.06	279.5	381.72	392.89	190.89	404.33	406.35	203.06	278.97	140.87
146.21	147.63	150.97	148.04	137.29	356.16	306.68	196.04	209.24	182.76	314.79	289.86	165.6	165.72	133.15	243.23	119.16	156.45	129.02	193.62	132.26	147.68	128.94	186.81											240.72	285.82	785.15	243.44	309.24	187.69	492.06	324.13	381.72	286.12	204.47	390.93	323.69	297.78	216.81	140.87
144.79	151.03	161.5	128.78	152.94	384.2	164.69	160.3	488.63	292.88	383.29	216.04	128.28	199.57	134.31	246.31	128.78	234.98	129.37	134.33	124.86	120.36	132.44	125.44											276.71	260.82	837.1	321.84	478.08	277.36	492.06	253.73	467.24	265.72	306.99	319.37	165.64	400.82	216.81	135.29
165.15	139.58	127.19	145.08	169.01	169.4	350.9	143.11	367.38	175.14	616.86	609.25	276.36	191.16	113.68	540.37	126.9	132.22	227.6	132.48	125.22	126.93	178.9	129.1											276.71	266.43	837.1	260.75	414.91	277.36	492.06	233.65	394.28	214.43	194.39	277.84	313.43	743.08	288.87	154.25
143.31	160.11	143.63	177.46	143.82	144.49	135.18	631.73	142.35	150.37	333.05	217.64	300.54	130.15	128.66	249.41	128.15	285.04	140.7	120.51	113.28	127.92	135.38	151.53											408.96	234.4	837.1	230.56	221.93	189.1	360.04	225.33	310.42	317.93	607.5	447.65	269.61	221.48	288.87	147.15
143.48	135.78	137.1	151.39	190.26	147.59	146.17	142.84	269.54	208.38	177.3	214.91	167.82	123.03	159.08	145.24	205.42	142.46	216.8	123.28	135.87	126.1	128.24	145.06											257.37	156.22	304.31	324.43	272.74	213.52	201.99	361.46	211.36	309.76	607.5	271.92	269.61	349.94	158.66	132.61
151.95	140.68	162.82	137.46	243.43	626.09	301.1	142.71	223.4	281.95	236.85	415.87	479.56	122.95	257.64	123.28	134.63	141.14	421.44	121.32	131.68	117.66	123.8	387.83											257.37	295.88	304.31	181.22	242.64	205.24	314.43	618.03	211.36	194.64	224.19	1672.3	232.03	247.5	158.66	138.55
141.62	163.54	133.39	131.57	149.78	197.05	135.57	156.42	149.8	163.41	224.01	963.95	132.68	133.54	190.89	130.3	128.81	135.49	127.07	127.53	129.11	128.41	134.08	132.06											257.37	260.82	304.31	223.65	386.97	206.39	335.19	225.33	410.88	339.17	381.74	306.59	192.52	504.79	136.8	132.51
146.18	156.66	135.22	145.05	154.15	270.84	212.46	150.53	338.64	969.53	145.6	428.51	214.24	124.09	212.57	192.77	125.02	139.25	154.22	127.73	155.86	121.66	124.46	171											280.12	295.88	304.31	194.7	349.76	303.02	335.19	224.95	410.88	452.57	337.79	295.22	164.14	945.64	136.8	138.68
156.06	146.73	150.32	178.79	252.23	246.93	380.13	193.14	174.99	143.31	154.92	627.76	117.17	595.36	181.07	154.05	127.65	675.87	129.34	123.64	133.59	123.54	132.89	1232.2											280.12	386.06	328.91	212.25	344	287.73	213.16	363.77	538.65	440.4	365.6	306.59	297.93	1470.4	136.8	137.52
152.91	152.68	138.53	164.28	140.98	306.81	243.14	162.37	266.92	172.2	198.36	170.88	296.06	134.33	168.02	117.65	127.73	138.25	136.99	136.77	128.93	125.02	138.89	139.7											214.6	195.28	328.91	296.6	344	390.67	213.16	273.71	538.65	388.55	365.6	232.46	297.93	318.72	363.26	161.87
153.97	141.44	132.94	149.11	190.45	172.13	143.72	173.76	291.48	201.39	321.49	286.57	167.1	264.16	143.05	138.31	216.04	203.56	126.51	229.48	175.36	146.71	258.41	128.1											376.91	195.28	176.05	324.43	298.88	272.89	168.62	271.16	538.65	362.04	678.35	656.84	297.93	631.7	363.26	169.25
145.04	133.31	140.37	189.05	144.43	231.11	348.83	246.83	207.7	159.92	197.29	224.34	248.72	260.89	124.04	178.49	126.18	316.9	125.95	128.31	129.52	126.24	192.6	142.85											705.37	220.47	377.46	251.63	298.88	468.16	503.11	339.41	538.65	216.58	678.35	420.52	412.91	373.52	363.26	154.29
150.02	193.82	173.05	210.07	167.67	223.45	173.78	168.57	134.11	166.99	532.4	211.79	122.1	135.83	375.79	158.81	531.75	224.3	133.14	123.47	112.05	121.53	246.99	195.33											348.74	303.57	244.26	214.84	298.88	212.69	367.66	201.64	353.28	452.57	678.35	263.33	412.91	410.22	363.26	143.3
141.09	166.61	138.21	141.53	142.95	162.32	303.3	590.82	569.18	569.72	300.13	606.72	131.17	164.07	172.49	251.59	135.5	155.36	130.38	139.12	134.25	150.57	133.09	125.61											314.94	284.96	181.85	188.49	298.88	390.67	285.03	234.54	393.04	235.94	246.84	315.9	350.3	265.17	132.67	135.29
155.27	134.51	136.41	178.57	199.74	159.5	221.72	177.28	319.97	149.38	477.72	641.77	116.28	124.18	319.23	150.65	125.99	119.35	128.54	136.01	129.1	127.16	125.39	575.27											175.31	284.96	159.1	344.51	535.25	246.23	256.63	229.54	393.04	265.7	276.48	419.57	292.87	778.14	132.67	138.55
157.13	132.14	157.48	189.3	140.44	286.26	154.92	276.24	176.63	141.77	905.46	519.41	122.96	139.78	169.36	158.43	125.5	132.32	157.71	137.01	126.4	123.71	459.48	180.33											367.79	328.68	201.45	225.61	233.54	184.22	257.69	164.35	465.74	343.51	482.49	389.02	1248.9	265.17	132.67	131.31
137.27	177.2	146.33	154.92	142.34	188.08	145.52	273.11	253.05	153.86	471.12	187.63	119.72	458.6	151.61	136.72	126.44	129.17	143.58	125.15	128.78	126.35	137.15	323.31											322.38	195.44	434.53	220.29	233.54	721.41	257.69	221.08	227.08	272.41	482.49	284.58	1052.5	470.01	175.11	176.49
140.4	147.69	208.55	140.51	222.8	292.45	258.72	147.45	226.67	389.66	718.28	329.42	163.81	201.79	279.11	119.35	128.36	154.79	141.75	133.38	121.28	129.77	143.11	285.25											342	221.3	434.53	221.23	288.89	721.41	241.89	377.18	233.89	336.53	729.41	193.61	1052.5	244.06	175.11	146.09
164.51	134.3	156.53	129.18	196.28	201.32	786.65	348.29	164.45	200.03	187.13	2169	130.3	121.51	184.85	199.05	124.3	203.19	144.38	131.77	131.99	345.64	142.97	136.96											298.99	198.71	434.53	228.08	288.89	221.58	311.45	341.59	233.89	420.76	729.41	300.06	354.32	470.01	175.11	143.5
142.24	140.56	144.48	191.29	154.93	199.72	331.76	140.03	276.32	200.53	557.32	1522.5	181.61	123.29	121.98	136.54	160.61	150.78	227.99	131.68	128.95	348.11	128.17	137.16											293.55	174.66	434.53	217.57	350.09	367.22	266.25	201.83	233.89	384.1	498.75	302.23	351.38	410.22	175.11	174.43
133.02	158.14	139.07	143.25	232.2	152.19	171.25	143.61	252.43	143.12	384.33	483.93	172.87	128.85	406.58	172.47	135.8	339.86	127.43	131.79	123.08	131.44	145.58	120.94											223.16	238.37	250.54	402.89	181.94	298.8	282.73	352.31	690.88	388.84	498.75	533.81	351.38	778.14	157.3	152.45
186.39	133.3	152.28	142.84	141.77	147.26	231.49	147.65	683.37	1395.1	288.38	494.19	126.31	119.83	394.23	158.25	124.07	169.86	128.21	133.37	126.06	131.58	331.27	306.12											308.91	259.72	250.54	290.51	228.85	253.07	387.37	376.59	690.88	343.51	515.93	668.43	227.3	271.95	157.3	153.1
143.55	134.78	137.08	140.28	189.52	452.15	166.56	156.35	299.76	242.72	924.78	996.23	124.8	133.39	127.96	139.34	238.53	117.88	431.09	157.89	130.02	136.67	480.74	127.06											206.99	259.72	641.6	234.09	182.05	431.48	387.37	439.47	285.92	440.74	380.17	410.17	232.15	185.47	146.47	134.3
150.4	176.95	135.52	178.19	135.71	178.92	307.38	189.64	442.41	149.99	640.42	425.16	183.28	123.97	169.78	576.68	126.15	135.99	129.2	122.79	124.82	126.78	418.14	128.21											466.66	222.5	229.17	193.71	532.64	396.02	192.13	177.17	256.82	362.04	380.17	315.9	509.09	1580.8	146.47	144.88
144.08	141.56	147.46	166.02	170.72	181.16	256.76	375.55	259.55	182.45	433.84	374.2	122.67	1106	157.08	166.82	141.47	127.37	153.74	122.94	394.37	219.66	210.05	126.47											257.39	219.37	214.72	402.89	532.64	256.34	164.12	352.31	214.87	272.41	235.52	533.81	305.9	470.01	146.47	140.44
131.51	134.15	139.71	140.76	165.33	173.06	197.04	246.76	275.05	151.86	490.93	371.55	150.81	152.36	221.03	131.88	130.85	128.78	136.4	228.68	125.93	123.55	261.78	491.04											272.31	200.18	324.05	172.35	404.3	319.75	260.9	454.4	474.06	422.1	235.52	600.53	677.93	586.42	146.47	140.19
150.5	142.27	148.08	149.23	147.2	160.22	295.85	183.68	301.49	246.32	362.71	208.7	127.01	133.79	178.68	350.83	233.81	213.15	129.54	223.04	163.45	124.64	168.31	137.04											300.79	257.78	358.31	234.09	252.98	199.97	517.62	302.47	474.06	336.53	262.64	533.81	677.93	739.14	166.46	140.87
143.97	163.96	140.91	137.13	140.16	368.31	185.12	130.95	364.16	209.68	175.06	872.69	145.48	164.79	121.03	123.3	130.06	122.26	185.32	115.15	140.79	126.37	139.4	149.46											304.16	205.3	165.66	221.23	252.98	160.25	261.45	470.58	364.57	317.33	669.22	300.06	677.93	1099	166.46	157.29
158.5	138.16	404.55	157.14	145.32	345.74	155	161.17	721.06	185.15	157.9	461.91	126.56	134.25	205.69	411.59	135.4	215.13	130.94	129.43	281.86	144.18	127.48	366.09											408.04	344.78	413.89	221.41	504.85	319.75	261.45	448.74	333.31	485.02	669.22	668.43	268.86	494.19	166.46	135.29
148.9	160.53	168.48	151.07	387.14	159.42	327.34	162.28	391.49	145.21	298.28	835.41	123.95	225.45	206.41	170.29	178.75	354.4	251.28	226.02	129.1	126.27	491.34	132.5											408.04	187.52	275.03	477.03	327.33	230.05	261.45	477.67	333.31	159.63	273.82	251.07	268.86	199.35	325.02	141.5
148.13	140.09	158.3	141.69	163.5	174.27	205.6	178.4	272.3	313.18	437.51	354.75	128.79	124.86	137.26	132.24	173.95	309.98	299.86	127.32	127.57	199.48	127.63	136.7											246.6	303.89	493.02	326.32	281.35	290.46	327.34	259.01	371.2	254.88	273.82	272.73	374	235.02	147.6	135.29
142.6	145.12	159.04	130.21	147.09	174.53	142.58	143.67	241.87	148.09	221.09	525.71	122.12	141.94	123.61	376.09	127.63	290.73	144.07	122.53	263.24	141.85	124.54	160.9											260.71	303.89	314.28	268.87	176.59	366.25	302.51	302.47	371.2	556.11	276.21	389.02	378.65	470.01	287.6	147.15
128.36	141.88	140.92	161.14	143.28	235.49	190.1	247.76	180.73	172.96	446.27	581.52	117.13	124.2	240.59	186.06	120.46	132.15	195.37	127.23	117.08	186.76	125.42	143.34											179.24	303.52	314.28	277.45	465.59	366.24	347.01	639.4	371.2	471	276.21	237.03	378.65	586.42	166.33	170.68
137.7	159.49	159.55	170.31	146.05	147.76	317.76	167.98	348.83	409.83	219.74	1290.3	118.69	127.65	148.97	294.63	128.09	135.2	136.49	162.82	166.86	126.08	144.18	131.46											326.36	303.52	360.35	566.83	184.16	256.55	369.25	339.49	371.2	323.04	741.08	302.23	228.18	372.36	167.36	209.47
146.17	136.52	158.5	164.18	136.56	165.12	267.44	158.5	250.34	924.88	338.66	178.34	122.71	121.46	248.54	211.99	120.77	118.36	143.28	125.52	141.55	123.06	332.93	157.93											312.51	255.42	308.33	324.05	167.1	514.88	255.91	246.79	191.98	388.84	303.21	189.48	359.03	701.81	167.36	163.62
160.91	138.23	133.98	229.74	149.17	159.4	183.34	142.99	504.42	170.01	379.69	220.4	167.5	121.05	121.49	138.97	130.73	126.68	152.59	151.7	122.95	126.23	126.78	183.97											218.32	180.26	156.06	277.38	167.1	404.01	405.12	339.49	217.01	422.1	297.09	232.46	193.01	513.18	167.36	170.68
155.01	136.17	151.14	135.25	157.08	163.46	385.46	242.49	213.54	306.7	458.43	596.47	231.49	144.95	126.81	563.31	155.18	204.03	128.78	126.17	122.59	275.29	135.69	146.27											513.14	255.42	296.75	416.05	187.92	773.53	173.65	353.96	374.74	312.47	283.44	419.57	193.01	474.98	161.2	135.29
146.19	142.17	155.64	153.7	175	155.26	167.12	221.86	220.88	247.89	246.72	245.7	125.61	139.79	163.6	210.24	129.14	270.48	293.95	129.02	330.52	131.47	227.79	529.92											286.21	349.87	251.5	239.98	285.34	883.16	622.82	344.42	374.74	418.64	283.44	485.41	177.35	687.94	148.62	138.55
141.94	131.5	133.83	141.66	163.89	266.01	213.04	193.08	164.38	212.36	446.02	199.37	121.35	139.56	243.32	365.4	122.94	413.17	126.66	125.59	122.76	124.28	201.56	154.77											489.69	332.07	240.19	324.05	285.34	514.88	622.82	296.89	274.35	295.29	358.17	300.06	414.84	701.81	148.62	140.23
137.27	136.75	135.95	170.53	137.85	218.9	252.78	154.46	156.16	195.99	621.57	551.21	117.89	375.58	134.74	142.15	126.06	141.39	131.68	139.83	120.8	129.27	196.21	125.42											489.69	216.81	350.53	324.05	820.62	241.41	355.55	344.42	274.35	288.67	358.17	668.43	465.34	1161.1	186.76	140.66
161.28	138.72	177.47	147.64	146.38	210.54	242.21	168.79	331.86	300.43	380.5	264.6	137.17	123.45	144.58	230.15	142.51	170.41	131.56	159.82	175.43	120.9	134.22	140.82											240.26	230.53	431.21	563.9	263.35	383.1	355.55	353.96	413.82	386.86	307.04	289.88	353.58	461.57	186.76	141.5
150.85	128.42	156.19	160.58	158.94	224.93	243.79	167.44	455.4	390.98	295.48	449.59	263.41	206.25	137.59	171.29	127.09	149.25	185.1	125.1	125.02	126.82	135	128.31											240.26	252.57	431.21	511.87	263.35	448.65	355.55	237.64	413.82	469.01	267.2	193.61	663.22	461.57	155.72	154.29
142.45	134.33	158.93	147.11	166.43	183.38	230.92	217.35	184.74	231.73	966.08	358	160.66	202.28	122.94	132.44	127.72	270.92	121.91	233.31	131.32	160.58	132.35	125.91											286.09	168.27	498.41	315.94	263.35	263.68	315.01	353.96	413.82	471	267.2	247.13	704.36	701.81	155.72	152.29
151.29	142.44	155.15	145.74	189.19	429.09	244.1	208.04	293.8	184.22	193.81	942.11	150.72	1323.9	124.81	409.55	129.74	179.56	128.99	133.13	131.1	121.55	331.39	151.97											286.09	210.72	498.41	206.06	299.07	586.53	372.11	433.4	146.98	248.3	267.2	300.06	317.85	291.38	155.72	148.75
146.74	137.08	152.37	162.15	147.6	295.9	238.19	259.31	398.32	176.24	592.61	249.84	128.4	150.31	169.14	178.93	129.35	196.92	131.36	251.57	129.7	126.43	130.89	345.17											225.42	252.57	498.41	267.23	299.07	273.97	238.85	565.4	304.43	248.3	329.49	357.6	455.41	471.23	155.72	176.49
139.31	130.66	166.12	174.25	165	162.29	239.41	184.24	209.72	145.65	188.98	161.15	141.69	231.7	123.69	172.42	147.35	133.96	131.07	128.65	123.54	138.3	133.32	120.02											459.11	1281.5	1294	186.26	498.77	569.16	238.43	713.65	306.44	225.42	290	357.6	455.41	586.77	232.44	153.1
151.38	147.74	151.36	161.11	140.41	205.55	266.24	155.17	313.75	174.77	148.49	487.95	122.39	124.41	130.61	264.58	131.36	174.94	144.05	124.32	161.91	125.7	436.25	125.37											168.06	210.72	1294	185.73	498.77	448.65	239.69	365.51	306.44	357.73	298.58	378.83	455.41	687.94	163.64	140.19
137.38	134.25	142.14	130.6	292.84	182.03	172.29	487.49	149.91	163.59	198.28	246.21	203.33	140.23	121.61	129.22	138.84	363.33	126.31	181.1	146.27	202.35	707.94	127.67											360.67	305.68	587.01	494.42	498.77	528.5	421.95	347.21	218.03	245.51	305.68	289.88	280.54	1191.6	163.64	253.02
157.87	149.08	134.64	146.58	148.43	182.27	302.67	372.9	393.27	241.95	683.86	1673	169.75	135.56	150.79	154.72	148.17	230.62	179.93	222.46	158.4	134.18	143.15	137.26											360.67	186.26	713.52	315.94	368.84	593.16	421.95	204.15	455.91	357.73	174.19	621.21	280.54	172.6	156.42	140.23
148.31	141.45	138.1	141.51	145.43	190.38	206.39	180.13	552.74	240.34	399.86	1538.8	122.43	130.36	162.45	130.61	139.64	119.06	126.27	155.2	134.24	209.3	126.57	130.32											266.14	241.83	214.22	416.05	1317.4	593.16	187.18	277	455.91	294.15	273.81	246.87	298.41	1191.6	156.42	146.64
169.01	158.38	146.11	151.32	322.92	158.52	172.86	202.89	392.67	170.53	596.17	625.5	137.76	125.73	121.91	130.69	170.13	124.46	141.06	126.52	313.71	221.82	156.36	125.6											266.14	275.75	569.22	272.34	186.91	216.17	187.18	210.06	417.8	451.78	230.95	225.08	250.86	461.57	141.75	132.51
157.65	137.82	145.78	137.22	200.03	153.33	317.73	235.22	681.39	236.43	279.35	1394.2	165.42	129.06	131.45	160.62	130.91	137.18	137.48	255.61	381.87	126.46	127.67	125.69											605.68	305.68	702.05	272.34	1322.7	273.71	530.82	169.05	417.8	294.15	230.95	425.63	263.77	380.77	141.75	149.44
132.25	139.73	210.91	145.18	156.11	174.92	138.13	256	402.2	231.6	1297.9	444.08	115.49	125.13	233.99	182.43	126.08	198.23	120.76	274.66	138.35	156.74	146.2	146.64											190.33	225.02	324.9	239.98	1157.4	186.75	530.82	269.12	385.46	370.4	312.93	289.88	456.77	1324	141.75	138.68
137.95	134.72	151.42	136.13	175.05	364.95	162.74	193.52	170.93	170.27	611.01	416.44	135.61	133.31	133.22	336.82	124.95	151.4	132.45	303.7	137.11	137.28	126.76	137.34											174.68	212.76	516.75	244.19	1157.4	593.16	242.44	258.59	328.38	320.71	642.95	397.22	456.77	1028.7	215.18	187.21
133.2	146.92	137.59	139.84	152.7	185.49	384.51	209.96	410.21	178.93	682.9	661.62	118.82	194.73	168.8	121.84	153.61	169.06	216.2	266.29	122.83	123.45	131.89	119.65											607.38	305.68	276.71	157.14	156.06	264.8	514.11	828.46	299.31	336.27	324.45	289.88	756.83	471.23	215.18	175.47
143.68	146.15	140.87	154.4	145.2	182.71	212.32	316.6	202.34	183.87	320.67	523.92	125.74	180.58	128.89	219.13	124.53	367.12	124.76	131.81	226.2	128.36	475.24	120.6											607.38	265.16	276.71	494.42	164.1	264.8	166.91	210.06	299.31	290.63	497.35	223.5	339.04	1356.5	215.18	160.85
138.11	161.28	142.81	155.04	158.07	180.47	203.48	143.2	588.6	131.22	676.28	282.62	144.64	135.61	130.15	147.08	133.05	130.46	138.48	123.47	398.46	123.53	122.07	135.08											607.38	271.24	350.8	241.76	311.05	335.51	290.38	251.36	299.31	509.11	426.94	453.42	288.91	771.84	215.18	169.56
161.27	137.27	141.92	177	172.17	176.95	157.26	296.1	147.83	214.54	231.01	178.29	124.57	166.49	260.07	316.82	160.45	131.45	170.11	155.66	133.59	226.61	125.38	184.19											157.01	347.45	350.8	190.92	402.07	185.29	332.75	828.46	362.54	451.78	426.94	397.22	288.91	1191.6	318.39	234.54
172.47	134.95	134.96	145.39	136.34	174.24	180.91	152.48	223.21	171.99	437.11	210.61	148.11	246.96	405.01	457.57	123.68	177.53	169.6	122.37	138.06	126.14	132.01	131											432.07	189	579.09	266.3	190.47	317.47	385.48	213.3	414.34	596.06	282.57	190.97	231.2	280.39	318.39	253.02
130.83	140.3	137.09	134.25	139.24	186.54	450.76	187.93	422.71	150.82	148.67	339.61	146.92	182.67	306.29	119.73	185.13	197.19	123.67	125.7	195.53	135.15	123.6	135.06											277.06	267.6	219.57	367.57	234.7	330.99	385.48	246.52	414.34	648.5	266.77	235.81	335.45	1356.5	315.61	194.9
142.26	145.46	161.78	141.3	188.02	212.02	368.3	167.26	152.29	175.3	172.33	424.71	129.08	199.27	419.06	688.79	131.86	152.21	276.91	188.16	116.36	170.61	184.06	206.76											172.86	189.39	219.57	402.31	583.92	171.72	294.66	199.55	202	263.06	177.79	655.81	319.15	771.84	315.61	209.47
136.45	139.69	154.99	135.18	157.54	178.05	188.51	283.65	233.02	187.23	822.57	354.11	157.61	156.07	125.1	141.72	123.8	168.84	129.97	234.14	129.59	135.62	128.93	132.23											493.53	305.08	191.89	367.57	412.82	330.99	333.5	251.25	386.35	311.16	464.15	624.12	265.54	351.35	151.07	157.29
156.25	157.34	138.35	147.53	145.19	143.49	181.25	281.64	301.12	171.74	150.25	262.09	268.26	231.11	120.53	135.27	132.92	130.14	417.16	143.13	130.98	135.82	132.19	152.47											173.66	238.84	569.26	266.3	456.73	406.24	333.5	186.38	386.35	596.06	275.23	453.42	215.24	862.08	149.92	141.18
148.36	141.13	146.63	131.98	268.76	289.76	177.57	138.86	171.21	300.36	478.83	485.44	182.06	170.23	133.68	126.02	125.23	133.47	394.95	124.47	140.34	120.91	120.74	128.77											202.16	287.18	318.84	749.76	456.73	236.54	426.68	242.77	260.95	266.9	275.23	497.76	215.24	299.44	149.92	140.66
149.52	146.8	184.2	224.74	251.91	147.65	279.83	232.3	422.45	579.35	645.04	197.27	129.72	120.01	136.28	169.17	205.05	196.41	140.98	120.6	127.03	128.33	130.15	150.29											458.8	287.18	328.82	309.41	456.73	255.79	426.68	241.18	260.95	311.16	559.54	621.21	204.73	282.65	358.26	141.5
148.41	152.8	149.06	138.6	207.34	160.25	485.29	142.7	257.45	182.26	926.02	216.76	124.88	131.08	262.13	126.5	121.54	120.85	125.15	122.98	125.39	262.4	131.4	122.6											770.77	448.83	328.82	409.44	246.93	409.88	445.08	646.57	181.54	709.98	559.54	160.67	186.05	534.75	243.97	234.54
138.37	138.48	149.81	138.52	139.29	314.01	261.98	400.66	448.06	224.65	295.6	348.67	122.48	129.84	123.22	184.27	181.67	142.17	364.16	198.16	139.29	130.99	123.22	127.88											209.05	287.18	328.82	425.54	205.62	310.42	445.08	598.02	181.54	405.2	412.05	483.5	722.27	733.46	243.97	175.47
177.94	136.64	171.33	158.18	223.93	229.94	240.98	253.32	270.3	334.1	164.26	160.46	122.06	123.17	131.36	379.76	127.41	124.72	238.16	149.8	131.38	121.41	134.87	146.81											320.84	170.55	312.36	219.52	177.16	254.23	445.08	343.66	281.18	263.06	373.47	655.81	722.27	693.52	243.97	187.21
138.2	131.03	132.5	133.48	143.25	204.5	168.47	270.19	561.13	183.94	176.44	152.59	124.38	141.01	116.6	117.01	234.08	123.31	132.89	172.87	253.24	281.32	123.31	132.71											417.43	226.85	403.97	516.77	230.82	310.42	415.29	199.55	281.18	202.75	373.47	225.08	722.27	563.64	243.97	253.02
136.08	139.27	128.63	137.25	225.85	337.35	157.86	235.7	382.7	183.83	195.95	366.37	216.02	119.58	114.1	143.83	161.69	136.54	138.12	404.63	226.02	148.36	131.13	162.24											417.43	260.8	394.43	195.56	295.27	303.31	252.78	347	281.18	285.09	316.35	497.76	273.21	921.43	146.31	156.84
139.58	133.25	183.39	134.83	178.29	248.96	441.11	201.75	326.69	148.01	383.59	432.72	320.38	168.77	144.32	374.72	122.75	174.45	146.07	129.85	130.19	122.11	163.24	135.92											417.43	157.47	394.43	261.33	295.27	355.67	226.99	235.44	457.65	596.06	598.33	774.28	260.06	612.62	146.31	150.46
156.66	138.05	143.74	141.69	135.53	131.86	156.88	399.03	145.47	159.11	557.54	191.61	125.93	144.56	134.84	123.53	122.74	112.88	123.02	238.88	155.35	123.08	153.63	140.21											239.76	246.71	198.46	196.25	167.15	254.23	170.66	251.25	457.65	648.5	598.33	382.53	260.06	457.71	146.31	153.1
140.86	141.58	150.66	167.32	195.79	259.99	183.01	331.2	188.42	147.4	135.78	399.16	121.67	148.79	132.23	165.62	124.12	163.5	142.36	454.4	147.32	136.54	119.76	552.8											1035.8	177.35	198.46	255.31	257.05	303.31	170.66	263.81	252.2	491.88	598.33	210.29	260.06	522.7	245.01	153.19
139.53	142.49	136.97	138.1	247.78	201.82	339.47	323.54	266.08	181.02	184.15	283.22	124.67	127.6	168.71	125.71	197.21	310.57	220.05	544.89	124.77	133.04	126.16	269.54											1035.8	267.83	401.39	170.78	257.4	254.23	408.22	285.53	252.2	263.06	598.33	734.08	260.06	1508.4	245.01	138.68
150.73	134.22	168.77	156.34	175.2	166.49	179.35	198.13	188.74	143.19	319.08	318.9	146.45	171.75	500.45	285.44	122.93	120.24	124.38	129.77	116.91	125.49	127.57	134.64											1035.8	237.61	401.39	383.86	269.36	323.12	175	330.24	371.33	670.7	170.6	368.96	619.67	351.23	212.35	150.46
151.36	149.1	136.44	170.72	149.5	260.64	168.43	153.5	402.44	161.12	140.32	1291.8	127.57	158.01	141.43	126.88	210.26	130.65	133.78	125.62	133.62	130.03	121.4	131.84											267.79	273.9	401.39	425.54	253.47	161.84	254.3	617.04	371.33	198.72	343.79	363.25	199.69	519.75	212.35	153.1
164.57	142.3	143.93	185.15	274.32	161.42	393.43	207.65	188.08	252.34	149.15	667.35	182.25	128.47	212.57	240.81	129.5	150.76	448.92	279.29	392.31	138.95	124.1	133.38											224.21	196.24	484.76	238.36	186.23	192.84	285.57	445.75	650.11	399.29	343.79	328.55	338.94	351.23	281.25	194.9
162.62	139.39	136.45	141.29	150.02	149.58	167.51	168.73	321.77	459.62	161.77	309.25	126.42	132.77	226.6	203.98	175.03	185.99	151.65	372.69	239.96	121.34	146.55	164.43											234.65	299.78	484.76	228.31	287.47	206.36	285.57	235.44	650.11	596.06	343.79	395.06	229.78	790.99	281.25	403.78
136.17	159.88	172.39	148.26	144.2	198.19	244.71	323.82	187.24	460.4	744.81	196.5	121.11	127.24	137.76	173.8	211.2	207.6	360	200.93	120.53	129.49	202.66	121.92											213.26	217.26	882.87	299.33	253.32	203.9	601.72	617.04	437.85	677.76	729.68	656.57	229.78	229.47	281.25	189.72
137.18	131.74	226.84	149.48	198.34	190.96	162.3	166.41	315.87	190.35	313.5	457.78	152.86	126.22	358.88	135.26	128.56	150.78	127.01	280.67	451.92	139.82	122.45	129.97											258.67	285.6	244.6	261.33	275.3	177.29	201.64	433.47	437.85	508.39	310.36	1182.4	255.81	249.88	281.25	148.68
149.75	148.49	166.03	140.09	225.55	154.25	137.91	169.31	252.56	133.79	156.17	313.08	123.06	144.58	129.48	127.86	126.07	130.79	118.94	124.53	146.82	117.56	122.65	131.96											392.7	367.89	444.45	202.84	229.62	353.59	275.08	499.58	437.85	284	310.36	652.46	255.81	351.23	281.25	209.47
146.05	142.94	152.18	140.21	165.81	188.61	285.88	160.11	321.13	144.24	200.82	245.45	126.22	132.38	125.89	577.48	129.49	129.59	208.62	126.57	168.35	139.13	147.21	132.47											392.7	215.35	191.11	371.5	205.02	210.93	275.08	426.66	437.85	484.21	438.03	706.85	573.68	227.01	244	175.47
137.4	146.12	150.2	139.1	151.6	214.33	373.03	234.48	237.15	149.96	915.78	372.48	134.28	131.44	518.6	158.86	122.46	125.15	149.07	261.22	123.29	122.15	161.03	130.9											315.46	367.89	215.68	229.72	147.47	190.21	479.02	425.43	611.62	677.76	230.39	290.6	500.78	181.41	244	160.41
144.97	139.24	153.53	133.87	163.46	180.6	149.66	189.13	304.5	498.2	700.51	255	127.26	150.98	500.4	137.67	121.47	135.59	130.43	139.34	120.75	150.9	131.17	316.73											254.22	231.35	274.07	304.82	183.71	239.3	329.39	669.31	611.62	399.29	230.39	343.96	500.78	797.3	244	174.68
137.42	132.05	162.89	138.03	168.25	165.53	284.92	225.17	181.06	305	236.08	309.47	123.27	153.57	124.68	467.46	125.84	141.07	127.26	435.3	123.99	122.51	248.56	207.96											548.49	340.92	274.07	504.39	183.71	407.3	304.29	221.4	409.35	367.49	230.39	953.35	482.52	196.02	244	160.85
149.04	151.87	178.74	160.06	251.29	246.47	228.76	265.73	490.79	166.8	381.41	305.05	116.92	128.77	134.16	135.26	124.64	131.79	135.25	339.14	125.21	214.61	354.48	217.75											556.48	264.98	274.07	324.07	195.35	160.89	405.64	241.49	409.35	224.1	293.68	1182.4	482.52	647.42	143.04	141.92
130.68	147.76	145.22	150.24	155.8	187.63	143.82	173.66	304.4	147.89	222.05	344.39	115.09	140.37	122.03	125.64	122.34	144.34	123.16	143.26	126.38	125.96	142.98	133.98											776.86	260.89	274.07	260.42	255.74	229.21	420.27	490.41	379.99	787.98	187.99	369.41	482.52	519.75	143.04	146.64
147.81	135.05	145.23	138.56	207.91	187.98	210.15	317.18	294.59	731.45	288.22	285.07	406.89	164.75	128.85	163.42	359.33	129.94	148.25	123.91	144.88	123.73	125.34	126.17											353.75	340.92	281.72	318.33	438.64	296.99	427.21	490.41	379.99	594.25	161.87	382.53	510.54	1056.5	143.04	140.23
149.26	147.5	151.58	142.98	172	213.79	514.57	190.62	1259.8	148.64	326.38	207.5	618.62	258.08	124.6	126.78	128.52	184.76	172.71	145.69	222.71	159.62	361.41	187.51											461.38	246.73	281.72	234.84	290.76	263.86	427.21	300.66	198.76	670.7	189.84	706.85	510.54	1151.9	646.69	157.29
138.02	151.39	159.7	130.71	134.76	248.49	189.95	321.96	406.98	225.23	156.18	252.3	126.63	126.04	195.88	126.36	121.84	150.24	123.67	148.41	472.24	120.97	141.24	136.61											573.95	292.47	199.59	278.68	539.24	224.52	427.21	181.05	261.44	533.23	405.61	330.55	510.54	797.3	381.76	194.9
241.73	142.38	134.55	151.38	140.21	275.42	279	484.21	321.02	139.77	914.26	834.5	131.84	117.43	294.84	121.51	204.96	140.88	344.65	347.37	127.39	121.61	127.8	130.02											643.34	292.47	379.54	197.49	410.46	688.4	344.24	303.79	306.74	248.66	405.61	315.85	248.45	381.18	283.63	138.09
139.13	137.94	136.06	213.37	139.28	180.14	172.46	280.99	471.94	157.09	385.05	320.39	214.03	152.9	144.83	179.04	135.47	117.83	133.5	190.78	176.48	131.58	136.04	293.44											637.97	292.47	379.54	274.45	410.46	417.47	344.24	494.01	306.74	309.74	255.02	534.06	186.75	680.41	283.63	147.36
147.64	138.22	138.75	134.6	174.44	236.5	172.41	139.82	466.91	172.43	866.21	955.7	127.72	130.16	127.7	424.96	125.31	384.52	125.11	133.54	173.17	145.26	131.75	126.39											637.97	223.32	379.54	594.66	302.23	266.16	344.24	475.04	306.74	670.7	647.32	706.85	492.04	1151.9	207.95	157.29
135.99	155.53	162.1	134.08	202.65	140.34	177.72	255.43	152.47	209.6	265.07	457.07	123.06	129.56	257.35	211.94	120.43	120.49	129.47	143.53	117.13	253.67	251.06	139.21											603.95	223.32	639.3	167.49	302.23	688.4	369.74	696.36	423.57	373.67	676.45	600.44	492.04	298.75	495.91	162.53
219.58	138.12	136.58	133.53	200.71	283.19	256.35	198.97	345.82	226.51	552.11	333.74	123.11	243.28	144.28	206.22	128.85	131.25	139.04	143.14	194.33	203.6	125.01	140.04											202.09	183.59	639.3	274.45	182.8	207.86	403.67	217.29	423.57	435.64	269.19	848.33	332.84	700.01	495.91	156.77
133.09	137.4	204.37	137.35	220.76	364.03	150.28	332.74	169.37	253.87	796.76	145.39	136.7	181.78	227.62	144.25	127.45	151.93	117.23	175.79	130.42	130.59	170.45	124.35											270.34	183.59	639.3	472.87	231.75	1082.2	403.67	448.05	423.57	201.02	269.19	603.19	330.64	190.24	495.91	140.19
154.13	141	135.67	143.6	136.31	150.98	152.66	401.47	187.43	201.77	818.04	478.99	166.59	124.77	152.57	390.64	124.57	118.49	166.26	157.04	143.22	257.05	187.06	129.88											523.63	308.56	374.45	314.78	229.39	483.76	695.54	266.05	452.93	599.51	269.19	534.06	330.64	680.41	330.07	194.9
137.07	135.13	137.7	165.15	256.54	377.37	218.13	227.03	190.88	149.32	150.69	162.06	117.73	205.33	141.23	142.29	469.72	137.59	313.07	355.93	128.81	151.05	124.36	126.53											288.64	184.2	374.45	220.84	229.39	192.67	344.95	250.9	452.93	709.17	287.82	600.44	398.46	504.38	191.14	149.44
160.16	147.3	138.54	146.87	182.53	306.32	851.68	186.98	424.21	145.62	551.17	249.84	131.41	127.45	134.2	133.49	126.45	124.18	126.44	160.84	232.02	123.8	257.32	144.43											645.66	255.61	580.34	274.45	238.53	1014	344.95	491.62	395.97	599.51	287.82	227.8	398.46	324.61	191.14	137.2
141.8	137.42	182.69	153.11	157.86	158.99	157.22	239.56	424.92	181.73	179.09	327.71	141.23	121.07	525.84	122.93	142.74	116.78	150.79	184.07	133.46	148.38	123.14	130.73											341.66	216.14	165.58	232.36	767.63	323.64	344.95	215.67	395.97	418.61	287.82	238.6	398.46	733.09	264.34	140.66
161.79	150.74	147.14	141.49	184.16	145.24	310.36	129.05	189.25	175.41	158.55	187.51	130.82	126.11	125.89	122.76	143.86	119.29	312.7	115.43	184.7	124.53	123.35	137.75											341.66	196.62	165.58	218.39	225.63	205.36	570.87	696.36	148.22	367.49	258.45	448.35	221.49	833.76	264.34	146.62
137.03	136.61	361.41	131.72	188.35	155.01	409.48	146.3	362.87	216.45	428.3	366.67	463.93	125.57	221.28	148.86	124.63	143.22	129.08	132.9	129.6	171.54	138.83	125.62											226.25	369.11	213.69	293.49	225.63	831.89	351.98	367.5	148.22	194.47	258.45	936.16	603.07	150.92	264.34	141.5
148.2	153.25	148.48	152.73	150.09	188.26	145.37	174.09	205.42	166.62	470	406.64	129.09	194.24	124.13	121.41	158.62	142.11	440.59	156.62	120.65	153.36	166.85	128.52											410.12	186.66	396.22	200.73	509.38	406.94	351.98	498.54	530.82	447.08	325.11	286.81	603.07	1069.3	376.09	234.54
138.02	148.77	139.23	199.05	210.9	282.26	501.24	283.41	637.77	245.72	472.04	431.49	536.81	129.4	127.4	180.63	129.22	195.63	127.84	131.94	263.47	141.06	440	130.23											410.12	275.46	169.35	262.85	509.38	194.25	205.4	332.22	530.82	599.51	254.37	326.04	418.08	748.65	159.84	160.41
149.67	137.89	136.52	196.61	134.02	249.14	164.03	259.29	215.83	160.18	148.51	534.97	203.36	123	143.48	276.78	119.56	123.06	144.01	125.53	130.77	137.44	127.59	133.14											168.87	271.76	432.03	215.35	509.38	207.64	204.92	213.79	285.03	358.03	217.82	538.15	235.67	341.47	159.84	140.43
141.52	159.15	176.69	141.21	162.62	236.04	243.33	298.07	182.19	372.39	574.6	363.44	284.46	119.6	132.47	124.06	130.8	173.95	581.67	179.58	176.84	122.74	238.79	138.52											189.94	217.85	714.06	490.51	306.45	245.77	370.74	332.22	285.03	424.98	217.33	270.96	388.67	497.02	159.84	139.78
140.43	165.27	139.15	285.98	176.13	184.3	281.25	282.19	606.62	148.03	585.47	281.24	184.68	122.62	119.65	241.81	361.09	195.44	216.79	126.6	123.49	166.34	165.86	128.99											346.6	207.26	714.06	584.28	306.45	448.76	370.74	221.97	285.03	309.74	262.88	286.81	388.67	357.71	159.84	145.64
158.55	136.49	153.58	146.53	162.64	157.97	230.89	304.02	385.67	233.23	470.32	189.72	131.73	291.27	125.69	449.18	125.14	191.72	135.25	157.64	124.74	117.92	127.5	138.14											160.28	196.16	714.06	190.99	394.66	207.64	281.11	255.52	517.84	491.88	262.88	600.44	388.67	331.68	159.84	169.69
201.4	156	156.79	136.99	137.08	281.93	204.31	208.46	151.88	570.47	612.15	178.19	125.55	125.86	121.31	422.08	134.88	163.37	173.45	142.03	292.83	122.47	428.54	135.22											360.05	317.93	399.98	248.93	192.78	273.87	437.93	498.54	392.51	447.08	481.5	472.15	388.67	1082.2	159.84	169.84
144.1	147.57	136.02	139.9	140.44	231.93	300.19	154.08	246.27	147.4	348.75	592.34	193.91	121.84	119.35	216.96	232.9	134.08	137.44	208.78	124.39	124.76	384.8	125.98											372	224.3	439.07	346.08	177.06	229.83	418.53	329	392.51	599.51	481.5	476.48	388.67	647.42	149	141.92
136.85	137.35	139.2	156.15	277.33	170.1	173.23	132.42	168.52	200.05	816.14	650.43	166.03	120.64	140.29	129.64	128.57	126.95	132.94	118	127.41	120.84	126.09	136.28											448.33	347.76	439.07	282.26	402.2	231.96	403.65	221.68	488.49	546.37	507.15	671.91	278.21	345.93	238.38	186.18
140.09	134.49	159.44	170.75	137.16	180.12	339.02	223.68	183.29	153.89	503.39	419.87	221.6	125.24	122.29	136.52	135.97	218.57	133.13	212.48	148.49	134.7	291.48	132.5											236.41	347.76	248.37	467.87	322.39	201.15	284.71	630.19	488.49	230.93	679.1	178.34	340.82	893.71	238.38	175.47
137.72	137.35	190.8	174.72	140.96	144.62	177.22	195.43	238.8	149.17	503.11	145.85	187.2	133.8	142.23	249.36	137.79	123.06	120.76	131.09	134.34	126.63	128.88	124.98											287.03	224.3	248.37	999.69	580.41	206.77	284.71	366.32	343.1	201.02	417.41	472.15	340.82	953.06	238.38	234.54
141.85	132.98	175.83	135.04	143.87	193.35	278.05	320.25	287.1	266.13	141.78	160.07	139.25	117.8	169.3	203.3	122.46	161.63	316.84	135.36	133.08	130.78	119.03	153.7											210.79	309.73	460.09	243.78	150.07	317.19	176.6	339.77	343.1	216.12	301.15	454.01	340.82	942.28	185.25	146.64
134.64	199.02	150.59	141.62	158.43	269.45	144.97	289.64	1190.4	155.81	529.84	280.08	251.39	163.49	135.26	141.7	125.3	125.87	225.08	128.73	132.33	156.31	122.65	416.97											186.63	347.76	460.09	272.2	615.39	176.63	436.62	630.19	171.23	398.11	301.15	208.96	386.49	510.36	301.47	147.36
136.37	152.51	151.79	143.74	172.76	138.14	377.01	180.78	276.85	147.91	329.49	832.92	115.87	133.09	694.39	130.22	338.25	126.48	142.25	156.2	345.45	218.62	305.73	138.67											236.51	346.36	460.09	302.02	257.88	206.77	436.62	294.04	171.23	350.76	217.46	454.01	386.49	442.7	301.47	137.96
150.92	133.93	206.51	139.74	134.89	140.13	205.05	141.53	340.83	343.21	340.83	875.65	121.66	118.82	360.97	145.66	120.66	129.23	128.58	123.3	124.82	123.48	292.02	186.06											323.97	346.36	535.51	210.92	497.49	201.93	617.68	517.25	294.15	633.77	217.46	878.26	386.49	504.38	301.47	140.43
140.76	141.09	136.67	141.79	167.28	216.08	154.4	207.72	286.58	147.59	603.03	490.98	122.43	121.49	117.34	120.71	124.76	270.34	228.47	332.22	427.57	124.97	344.82	176.39											220.98	223.25	146.53	201.15	227.61	214.42	617.68	592.44	266.27	440.34	217.46	208.96	288.18	398.51	301.47	160.41
144.78	159.4	182.93	172.11	142.96	827.41	182.8	199.86	423.36	217.1	363.01	177.57	120.81	133.86	133.88	126.2	365.04	126.82	171.16	138.72	389.63	127.88	310.33	126.72											243.54	177.46	539.8	338.88	706.36	317.19	317.01	582.03	316.15	398.11	241.04	671.91	288.18	171	757.5	194.9
158.02	155.64	139.56	136.89	161.48	181.3	138.4	271.2	484.73	193.61	774.5	270.31	144.29	419.99	136.24	148.28	123.85	122.92	126.95	229.07	529.83	257.34	165.54	127.28											182.65	276.67	539.8	581.2	180.46	162.95	317.01	289.99	316.15	245.51	425.1	391.26	552.22	312.22	757.5	403.78
140.17	147.81	233.46	141.72	180.98	152.34	175.92	213.8	301.78	157.49	555.08	430.84	271.12	149.95	322.28	124.4	130.71	168.15	369.51	130.08	119.26	143.15	155.15	171.67													539.8	735.83	740.01	278.67	281.86	556.66	316.15	359.92	217.17	227.8	552.22	569.05	152.65	137.2
138.79	130.18	132.85	129.91	161.77	193.29	369.41	193.93	149.28	196.14	486.03	656.69	127.67	119.78	230.78	224.85	127.82	325.51	438.75	150.94	184.36	134.35	129.8	127.37													395.09	735.83	740.01	345.22	281.86	630.19	316.15	424.98	284.75	671.91	378.82	357.71	152.65	151.31
145.35	157.18	143.85	150.41	145.1	178.53	271.89	158.25	339.83	384.46	377.43	468.72	130.29	147.02	124.34	131.44	123.4	391.49	119.27	121.33	449.25	122.16	174.9	125.58													395.09	581.2	740.01	176.63	450.9	221.35	367.05	230.35	157.21	347.08	378.82	331.68	155.03	160.41
147	155.95	136.7	131.48	193.29	179.5	193.48	315.37	299.69	403.28	141.62	870.45	136.08	161.91	156.65	161.11	130.59	128.65	122.89	234.1	118.02	121.34	121.46	134.94													261.43	251.31	574.81	196.51	450.9	305.58	367.05	633.77	589.4	1679.7	209.96	398.51	155.03	168.08
139.9	146.98	137.56	141.5	179.06	190.14	167.57	480.53	247.8	212.87	164.99	215.54	127.23	145.26	145.87	253.14	119.82	144.74	467.65	247.59	144.56	268	165.29	130.08													174.18	248.93	503.04	237.7	450.9	230.12	313.49	431.53	589.4	1344	316.96	426.58	155.03	152.65
156.08	148.39	141.39	132.18	165.06	157.7	222.77	181.5	165.93	161.41	433.12	192.68	125.92	126.12	122.27	124.17	121.42	125.06	126.93	481.47	147.6	254.74	229.18	128.87													132.65	178.94	344.02	251.79	450.9	330.86	184.32	260.85	589.4	416.11	340.03	1236.3	244.56	158.89
145.55	137.76	186.53	136.86	139.12	156.62	359.75	340.47	353.31	216.98	280.27	869.75	144.42	120.69	150.17	184.12	193.04	118.21	385.39	121.45	124.29	131.25	219.39	128.77													513.19	258.2	564.65	220.5	182.48	388.12	357.06	370.19	293.88	370.85	350.78	345.93	146.15	151.31
138.4	141.05	159.25	144.76	149.65	164.61	206.08	302.51	412.4	313.24	497.92	531.82	125.3	128.79	122.72	137.97	191.39	437.07	155.86	215.37	151.19	304.36	177.25	141													413.54	302.01	564.65	224.2	182.48	385.19	309.01	255.56	293.88	286.81	350.78	819.34	146.15	147.58
141.89	145.36	145.17	135.76	141.19	146.92	153.46	259.9	467.79	158.38	325.47	1256.9	121.83	120.28	207.69	240.09	150.6	204.72	123.8	142.53	185.65	128.51	135.6	129.44													413.54	282.45	477.08	328.46	414.46	716.28	480.13	231.41	515.75	472.15	244.31	1236.3	398.26	152.65
138.7	137.11	141.7	129.7	154.48	517.79	251.78	283.36	324.61	186.9	431.91	474.4	233.38	131.44	122.78	156.99	128.73	280.71	155.57	134.72	127.48	126.41	244.13	128.27													413.54	304.46	554.66	237.7	414.46	303.15	480.13	617.47	515.75	449.28	258.64	401.22	398.26	179.08
141.18	140.81	162.95	198.74	136.97	154.61	164.22	179.26	274.95	163.8	698.84	204.13	430.21	267.08	320.92	165.55	122.8	170.52	130.56	276.96	188.69	147.09	287.82	132.62													186.7	210.61	452.69	245.12	369.26	305.58	794.77	370.19	1385.3	292.16	205.9	196.53	398.26	158.89
138.08	138	145.04	146.78	141.12	222.21	495.65	274.58	721.08	269.74	303.12	149.16	353.77	144.54	227.52	191.18	170.16	122.44	250.35	205.67	193.94	160.84	117.61	135.44													659.14	285.76	940.35	280.24	729.82	1758.6	794.77	447.63	1385.3	303.34	353.63	442.7	398.26	150.46
145.2	152.17	154.38	142.8	203.52	271.27	214.4	196.84	291.54	373.05	157.99	584.63	121.71	124.1	120.91	120.41	229.03	121.96	116.95	137.74	121.81	129.65	130.56	130.31													482.74	246.3	940.35	278.34	729.82	342.79	252.48	647.92	1385.3	681.13	353.63	484.88	187.36	146.62
135.34	137.92	138.92	138.37	135.35	152.64	163.11	133.07	1118.2	181.05	795.99	192.26	140.68	121.13	121.67	142.41	123.01	180.22	143.27	468.23	143.01	122.94	129.89	207.24													261.24	185.39	940.35	216.86	420.97	716.28	361.42	200.19	178.71	178.34	353.63	485.94	187.36	142.11
146.47	154.2	219.55	151.06	183.75	240.22	166.23	135.73	469.36	171.7	577.16	445.85	239.88	129.05	302.63	124.4	123.25	124.03	187.96	166.94	131.59	124.03	290.06	225.78													226.5	268.57	454.93	200.57	420.97	910.7	361.42	278.5	178.71	651.97	353.63	259.43	332.98	156.77
148.37	155.88	140.27	157.94	139.65	805.31	136.7	313.09	465.5	159.35	162.1	257.07	353.32	148.43	149.12	162.41	125.3	124.6	129.84	136.83	133.06	216.84	131.91	144.58													250.91	337.86	509.42	364.19	146.43	513.03	164.97	203.54	178.71	600.03	216.04	308.38	332.98	139.78
151	150.02	160.53	156.35	144	141.43	174.85	136.78	269.87	257.41	250.32	153.23	130.19	203.79	122.29	120.49	128.55	120.89	217.9	233.05	138.01	352.83	125.42	131.67													428.02	348.73	509.42	434.42	333.44	424.62	164.97	204.95	363.2	472.15	216.04	278.22	159.28	146.64
144.92	146.11	204.14	282.01	138.77	433.37	369.56	141.15	229.09	217.09	1022.7	195.31	301.05	120.6	308.28	171.65	137.42	182.73	132.44	145.54	129.88	204.09	131.33	132.42													317.37	286.34	492.84	203.83	293.87	294.45	242.29	556.16	686.43	360.09	459.93	660.2	159.28	178.26
139.68	154.37	153.57	146.45	191.54	146.84	230.57	447.78	367.84	195.8	480.12	515.98	401.35	145.5	120.32	480.46	184.13	120.14	125.98	123.26	121.25	441.3	283.56	580.48													398.12	293.36	492.84	592.25	259.05	237.5	444.82	485.21	309.43	370.85	509.97	377.6	159.28	144.71
147.98	132.94	140.38	149.11	136.77	245.38	289.29	145.4	155.73	137.63	445.08	405.87	173.19	122.56	139.46	134.48	120.19	278.83	130.5	200.91	127.73	122.08	167.91	260.95													349.41	447.24	349.5	245.12	370.01	424.62	751.67	414.3	309.43	651.97	509.97	484.88	159.28	144.36
149.32	150.78	163.88	148.6	149.52	151.93	170.89	141.95	164.15	352.58	143.05	572.23	116.9	122.14	122.43	125.07	399.34	133.3	407.59	119.84	132.42	127.08	120.07	126.03													349.41	219.75	245.3	204.72	628.15	513.03	751.67	485.21	643.24	397.67	174.03	484.88	146.96	141.18
158.94	140.84	276.41	136.88	138.8	394.17	165.27	236.63	226.78	256.44	366.45	2362.3	244.41	160.45	190	137.72	125.34	127.6	139.16	125.14	126.6	135.18	143.9	136.13													375.67	226.99	142.15	200.57	628.15	570.22	309.61	414.3	643.24	369.06	397.99	1311	146.96	142.11
141.52	137.37	176.18	132.73	158.32	173.7	140.21	155.55	320.28	316.56	291.77	643.78	392.13	119.78	123.3	130.18	123.64	127.81	129.96	135.4	136.19	147.12	118.64	149.51													438.69	293.36	546.87	266.8	361.3	308.05	297.81	313.17	217.59	1239	397.99	401.22	146.96	146.62
135.8	170.86	158.66	156.54	138.98	231.74	186.96	206.2	440.67	214.66	230.45	2122.1	158.51	121.35	169.67	128.97	123.33	126.27	848.17	227.33	482.68	156.78	161.38	135.23													268.21	421.9	546.87	299.93	574.59	180.25	231.41	457.06	162.48	258.68	529.75	1049.4	163.81	142.11
142.96	141.26	161.36	303.78	135.83	140.25	252.7	278.23	311.62	197.17	684.63	180.04	130.11	119.76	123.86	139.68	128.75	237.5	347.12	261.79	181.69	125.42	126.4	137.99													268.21	432.4	480.23	273.56	333.53	306.97	233.06	324.17	255.59	164.17	342.08	1004.7	163.81	142.09
166.45	130.56	157.27	137.55	225.92	146.53	278.36	231.26	275.02	264.12	335.66	685.11	118.23	119.24	121.23	147.8	136.86	154.85	120.78	130.69	133.91	120.14	206.35	137.41													285.38	447.24	480.23	592.25	746.8	420.54	190.58	405.77	255.59	479.41	342.08	315.24	163.81	139.91
140.45	153.12	152.11	358.97	151.13	174.75	155.99	485.74	589.49	153.29	691.44	151.56	124.36	137.13	129.2	121.89	123.62	131.6	215.96	157.53	266.4	153.83	135.35	142.42													356.94	217.66	614.7	592.25	149.49	680.1	190.58	227.01	288.05	437.64	342.08	513.17	163.81	138.09
136.97	146.07	155.56	156.3	179.45	380.98	300.1	458.46	172.78	190.58	219.53	380.2	125.87	124.65	119.13	125.11	121.77	246.1	125.29	123.05	150.6	148.85	333.36	130.42													356.94	226.99	614.7	266.8	375.38	279.26	236.78	258.63	361.23	609.02	398.37	247.8	196.1	154.63
146.19	199.58	160.82	144.4	142.3	379.89	239.37	495.91	513.19	275.03	310.67	201.37	143.08	121.9	460.6	210.7	119.98	128.65	190.46	135.14	234.33	125.09	211.35	141.18													500.21	312.38	496.62	158.38	375.38	262.41	236.78	227.01	361.23	370.85	422.55	399.51	252.93	139.78
143.55	135.5	148.12	182.05	154.45	152.09	225.62	438.06	178.94	345.35	221.12	595.63	157.4	119.57	127.65	138.51	133.09	128.13	131.68	119.6	119.29	125.34	172.17	136.17													407.37	421.9	313.06	370.8	527.86	336.9	216.77	459.01	374.86	938.75	222.46	180.64	222.01	179.08
137.81	138.86	140.66	163.37	170.88	204.13	370.9	148.68	349.77	343.91	143.51	535.46	143.6	128.18	183.04	157.07	134.22	119.95	132.85	145.47	126	125.16	122.91	139.16													407.37	365.21	472.95	364.09	677.72	411.11	357.42	266.64	374.86	738.14	294.45	401.02	222.01	152.65
204.02	131.4	147.83	156.89	139.15	169.8	269.98	293.75	339.12	156.9	212.14	226.99	119.89	126.77	214.19	131.16	126.64	121.17	287.89	122.94	173.1	136.98	224.48	281.85													447.66	203.04	472.95	440.67	404.3	498.62	357.42	236.08	374.86	838.29	294.45	315.24	309.96	173.16
137.05	142.17	137.33	198.04	144.96	170.18	239.04	177.71	211.26	357.46	166.77	181.79	356.77	126.83	117.94	122.07	168.05	122.41	429.93	374.1	131.93	188.77	122	126.32													334.14	231.7	472.95	270.45	404.3	597.98	248.25	332.68	374.86	573.26	216.89	235.96	309.96	215.03
143.41	160.51	162.41	176.66	134.3	154.42	175.34	412.48	324.51	209.32	139.98	293.7	158.26	130.54	120.63	233.44	121.41	145.21	364.96	126.33	286.89	122.73	118.89	237.11													273.03	249.54	211.91	198.23	404.3	165.65	325.15	311.41	396.48	476.64	305.96	503.83	309.96	287.25
216.74	171.4	147.9	148.3	140.32	157.11	185.58	197.32	504.89	221.17	220	166.09	419.95	359.14	135.06	177.08	124.74	156.75	141.09	148.3	281.77	126.53	138.76	144.9													273.03	410.32	395.79	411.44	463.82	411.11	325.15	266.64	396.48	402.19	305.96	401.02	309.96	403.78
145.17	146.12	140.81	147.57	148.19	146.42	134.74	481.09	229.21	133.85	201.72	556.03	141.17	128.28	137.69	122.22	133.14	147.41	161.53	128.77	125.61	119.62	123.14	139.19													273.03	432.4	535.06	303.6	222.46	420.67	460.59	373.26	238.94	841.69	350.3	401.37	140.42	154.63
136.58	153.97	230.97	132.32	178.37	256.71	292.29	160.96	492.83	574.49	215.75	148.1	171.6	123.76	204.66	124.67	123.27	124.29	122.18	206.9	246.4	123.14	153.5	127.9													236.72	191.62	501.95	348.98	240.56	400.23	460.59	266.64	238.94	917.84	422.03	401.37	140.42	143.51
140.98	159.77	156.03	133.54	155.06	239.2	362.76	152.97	269.12	293.52	286.21	205.02	384.49	128.62	236.24	244.83	124.72	121.07	124.51	127.57	124.66	128.03	121.85	149.49													558.68	214.34	501.95	329.33	240.56	420.67	460.59	225.41	530.86	405.38	422.03	219.37	214.88	140.1
134.85	141.91	154.89	157.72	141.56	147.88	163.02	280.3	232.22	230.86	220.53	298.62	168.19	140.18	153.8	128.34	127.49	149.01	371.73	123.87	231.95	124.89	141.42	148.7													347.28	209.21	243.09	311.87	148.93	400.23	229.61	688.07	530.86	303.34	423.97	738.41	237.19	173.16
135.95	137.74	166.61	134.26	152.24	146.42	146.04	136.27	188.9	163.47	932.98	303.48	415.8	130.52	131.75	182.06	130.62	449.5	169.53	206.06	122.76	125.48	141.28	230.32													222.76	286.98	412.96	471.68	276.71	411.11	329.17	287.05	224.35	402.19	423.97	1135.5	142.12	140.11
137.86	156.88	164.29	143.46	139.76	398.33	257.83	143.04	388.77	263.66	513.61	402.86	123.83	170.22	133.9	394.64	123.19	126.12	121.43	121.54	126.3	126.45	146.18	305.32													414.03	286.98	412.96	305.22	241.07	462.53	329.17	325.66	224.35	307.31	391.92	391.16	142.12	140.92
144.91	162.54	142.56	376.81	136.8	204.78	259.06	147.85	243.61	324.42	254.36	216.32	135.52	128.98	125.83	120.44	125.86	263.42	175.58	134.58	117.9	179.9	138.66	326.31													283.17	222.26	412.96	208.04	241.07	326.65	329.17	324.29	469.43	397.67	305.13	387.74	142.12	147.82
142.2	405.9	143.92	136.44	148.59	317.86	232.18	522.54	283.72	221.72	191.66	174.54	216.81	122.17	137.41	161.05	130.56	125.87	779.08	162.94	128.79	127.5	173.19	181.74													283.17	274.92	477.09	311.87	293.82	844.95	657.7	251.05	284.52	479.41	305.13	502.2	142.12	137.1
154.46	133.67	141.51	150.87	178.92	335.33	184.7	138.38	377.86	210.43	427.57	1543.5	134.44	119.14	125.9	171.86	147.9	123.36	195.41	136.89	117.31	124.9	128.48	130.4													239.62	178.5	419.26	438.81	391.28	326.65	657.7	225.41	284.52	397.67	312.46	1135.5	142.12	137.9
138.33	146.28	139.88	145.09	176.72	212.12	237.07	261.75	569.42	166.4	255.98	426.17	282.2	270.13	131.28	126.23	121.17	125.83	246.69	123.7	132.88	121.42	129.3	133.12													291.44	171.02	344.59	296.64	391.28	252.23	893.44	359.25	245.69	632.63	312.46	387.74	190.3	154.65
139.06	135.25	176.9	133.31	129.53	848.71	214.44	177.9	309.08	146.38	141.67	672.5	212.14	162.97	123.05	145.56	122.68	198.52	577.24	131.09	127.78	130.03	121.39	195.01													412.03	278.51	344.59	330.06	363.72	462.53	143.49	359.25	1611.7	838.29	445.86	255.23	190.3	155.47
146	171.01	162.46	133.88	140.93	461.75	184.85	228.77	497.4	277.93	153.6	385.33	210.69	439.72	338.56	124.22	124.57	293.53	156.14	121.23	201.64	133.82	123.59	298.99													244.75	170.52	338.17	332.56	363.72	326.65	209.44	210.26	1611.7	738.14	445.86	540.36	190.3	186.18
145.54	136.64	157.53	179.27	155.06	159.2	166.84	181.87	303.52	204.68	466.34	729.53	138.6	133.57	118.03	121.63	131.66	124.68	390.23	241.11	457.76	117.81	326.13	131													214.64	233.09	307.37	286	681.38	479.32	302.96	240.61	317.96	600.03	438.27	463.26	221.8	200.46
139.5	151.49	136.66	147.31	135.58	267.37	157.92	203.51	484.68	233.31	335.6	467.69	119.42	121.25	117.82	226.52	130.92	124.56	261.21	513.37	126.79	143.79	140.09	131.15													151.52	305.52	360.14	332.56	681.38	298.63	789.45	287.05	392.98	315.59	438.27	1935.9	221.8	178.26
156.11	140.23	158.06	161.12	145.71	248.64	164.61	365.9	310.96	159.63	226.11	344.18	203.07	127.61	144.3	126.91	133.68	160.57	193.51	119.49	145.03	122.8	194.24	144.03													151.52	215.05	279.43	363.07	681.38	485.19	620.42	442.15	274.68	397.67	692.21	827.99	221.8	141.92
144.39	145.53	206.76	148.46	145.81	178.79	304.4	185.59	339.64	279.39	507.52	589.18	207.43	177.03	127.65	122.87	253.86	122.75	140.28	125.8	129.68	119.13	138.1	127.3													340.14	370.19	279.43	309.34	277.3	400.27	620.42	372.96	274.68	488.35	692.21	513.8	183.15	143.51
147.03	148.87	177.51	133.91	130.44	203.35	277.68	460.73	150.6	280.62	716.62	332.43	680.16	127.87	125.96	171.9	149.95	187.98	134.63	132.57	148.06	123.84	124.87	137.21													197.41	319.34	380.97	923.85	277.3	437.25	620.42	262.71	2809.5	738.14	692.21	711.53	234.8	168.08
146.04	139.85	179.55	157.55	159.59	148.48	175.94	213.73	357.23	143.1	575.76	1323.5	144.65	134	132.57	246.91	362.41	129.22	462.38	167.82	120.45	125.8	139.65	158.42													270.58	175.44	140.56	286	293.08	485.19	511.46	262.71	1080.7	661.91	426.57	333.66	772.68	158.89
145.24	153.7	166.34	133.34	193.86	185.49	157.42	182.06	322.26	250.41	396.83	205.24	223.09	126.97	163.84	124.59	139.4	151.48	156.09	156.13	149.66	120.31	119.98	147.51													222.24	218.41	376.24	416.76	293.08	255.25	511.46	328.38	1080.7	612.88	426.57	401.37	166.09	142.11
143.86	223.05	135.82	139.04	155.43	163.93	312.46	455.72	231.35	183.64	151.04	204.13	137.14	199.52	129.66	155.64	125.33	143.07	120.6	128.58	120.36	123.93	136.05	318.49													175.14	348.51	156.62	175.99	395.84	367.27	386.92	473.33	1080.7	270.58	387.33	437.1	308.27	180.02
192.5	134.06	156.69	137.76	134.24	249.25	176.11	276.92	243.03	274.18	329.78	1437.3	134.78	119.4	124.7	419.39	118.31	121.28	142.2	318.54	180.19	123.65	132.8	146.19													223.72	226.6	156.62	255.02	395.84	603.93	386.92	378.67	576.04	614.82	387.33	272.62	308.27	168.08
148.28	149.15	166.02	255.47	155.09	506.14	282.97	136.24	387.58	228.65	685.97	1035.9	128.93	284.32	151.96	122.74	174.3	120.62	136.99	195.23	329.7	127.76	123.43	168.98													308.39	162.99	356.77	348.76	395.84	1005.9	274.52	390.5	700.95	632.63	387.33	695.16	172.63	139.78
148.25	251.93	143.41	132.66	132.81	180.02	134.8	437.8	221.55	465.6	461.09	649.14	200.81	180.56	130.73	120.66	119.69	125.99	363.64	127.54	127.42	218.95	125.79	228.13													195.51	229.36	308.49	363.07	276.56	254.81	562.03	390.5	196.84	406.94	287.29	190.56	172.63	140.43
159.23	141.4	136.76	149.45	154.26	508.78	510.29	151.12	454.48	143.98	603.68	1494.1	598.65	122.5	120.81	122.67	131.02	207.67	122.83	122.17	131.41	127.56	230.22	136.67													160.97	204.12	343.22	282.37	379.24	367.27	721.42	753.68	2987.6	738.14	287.29	220.13	166.61	142.09
134.94	146.99	146.22	236.37	142.09	259.09	186.05	165.16	280.08	336.07	144.19	270.93	131.47	164.96	197.36	122.24	126.76	128.47	123.21	483.46	128.77	138.17	135.85	214.92													228.74	170.35	343.22	416.76	379.24	462.53	214.92	249.89	569.75	938.75	287.29	724.01	166.61	142.11
133	149.45	236.37	140.54	158.3	279.83	225.14	318.35	237.49	150.38	134.15	284.77	132.58	231.44	125.04	128.51	127.5	119.82	126.33	270.81	165.39	131.23	117.07	381.49													234.23	182.81	158.17	282.37	286.36	400.27	214.32	264.31	569.75	879.46	472.39	463.26	148.45	141.1
152.35	136.45	136.1	139.92	138.38	191.12	204.67	212.21	275.96	216.43	138.84	807.78	152.43	119.76	125.69	129.77	143.46	130.02	141.84	212.45	118.67	127.83	123.56	183.8													334.45	227.1	321.29	236.03	219.62	400.27	290.98	1141.5	355.09	790.91	924.75	907.52	148.45	137.96
159.69	144.06	202.69	158.5	152.37	177.96	365.84	212.08	224.17	170.89	259	154.41	164.99	237.88	123.75	134.97	128.78	124.52	147.11	124.51	502.63	241.15	142.44	128.56													497.69	460.04	321.29	269.92	219.62	386.26	290.98	1229.4	355.09	632.63	469.32	344.2	163.03	160
137.41	131.86	145.8	132.87	185.04	173.97	396.15	252.96	457.55	361.07	253.85	695.62	163.44	118.1	128.33	123.11	129.65	132.18	121.06	145.39	131.15	153.2	126.13	154													497.69	254.92	156.32	227.86	219.62	326.87	156.07	341.46	381.58	797.96	469.32	437.1	163.03	154.63
157.97	174.23	129.07	174.05	155.76	245.1	293.6	192.63	597.97	168.29	400.42	372.81	161.12	144.27	175.9	174.54	137.95	124.23	149.43	182.62	139.8	266.87	122.14	212.64													190.36	177.13	217.59	404	255.83	254.81	530.26	324.28	381.58	661.91	254.92	907.52	153.73	180.02
145.8	192.88	139.96	143.12	144.83	328.97	172.97	136.97	747.1	214.2	237.74	846.61	208.32	130.7	147.52	217.35	132.6	125.04	177.32	191.45	136.18	125.71	124.53	178.45													366.48	295.68	233.84	179.95	233.64	231.05	457.21	252.15	162.64	570.64	254.92	565.78	153.73	155.47
214.83	138.74	158.15	147.12	151.73	221.64	215.47	157.91	168.1	144.3	460.78	419.33	402.64	136.15	121.65	127.45	124.71	123.42	200.92	121.54	125.68	121.87	129.49	347.94													199.15	443.29	233.84	164.17	295.95	369.43	303.08	479.93	391.69	402.75	143.6	344.2	304.49	150.53
142.09	188.08	169.35	157.67	138.02	260.71	175.46	152.03	207.64	171.41	230.34	192.07	128.05	582.41	118.26	123.24	175.75	389.66	123.05	123.09	129.7	132.11	120.09	179.73													199.15	191.33	208.03	208.9	224.93	288.27	303.08	1141.5	729.85	551.32	143	534.53	304.49	158.89
136.54	137.9	153.27	136.87	150.67	161.32	187.43	433.74	494.63	222.3	213.55	744.12	132.73	167.9	161.31	133.46	169.53	144.36	193.87	171.42	131.53	125.24	227.93	135.75													301.14	224.18	319.59	440.5	359.12	235.1	420.66	652.81	729.85	1275.3	367.64	455.61	425.05	199.37
133.22	136.56	130.46	142.55	134.84	186.81	165.16	152.56	317.98	145.1	165.27	253.74	139.98	121.76	214.02	251.94	239.95	117.7	190.48	141.95	156.5	128.02	157.97	289.35													301.14	222.17	398.73	281.59	151.24	184.55	767.51	652.81	1405.9	488.35	426.52	234.34	493.24	199.37
142.15	147.38	146.59	132.52	140.31	236.94	180.68	147.65	418.85	146.5	162.47	810.1	521.9	133.21	121.16	150.4	139.39	134.81	182.79	120.63	133.44	131.52	136.13	140.75													301.14	252.65	218.32	429.87	234.47	203.16	182.6	452.26	1405.9	696.67	426.52	534.53	493.24	164.67
144.16	134.86	146.79	173.19	138.51	145.45	366.72	313.17	340.1	182.38	246.59	246.72	136.86	123.67	148.03	120.56	140.36	125.81	390.96	119.57	156.12	125.74	182.95	134.89													296.57	441.06	261.52	285.03	287.5	281.31	1103.1	753.68	316.89	661.91	364.4	785.71	493.24	200.46
140.07	141.6	186.32	140.71	149.58	704.88	163.6	189.69	653.13	227.01	330.99	327.28	121.13	119.82	119.61	121.37	297.21	444.09	147.02	148.87	141.34	130.49	199.98	301.1													296.57	443.29	261.52	862.45	287.5	230.79	272.15	479.93	316.89	521.3	249.39	907.52	232.52	174.28
142.34	142.63	242.65	136.43	147.75	216.45	226.72	213.72	296.52	149.24	212.83	230.93	129.16	329.81	121.73	206.34	246.95	119.75	133.82	121.5	125.67	143.2	124.34	131.65													190.69	370.56	746.93	313.79	325.74	214.97	272.15	704.29	316.89	612.88	140.53	273	232.52	199.37
137.18	144.71	188.4	233.39	140.04	316.13	230.44	160.74	366.11	146.47	218.89	958.9	136.51	294.54	270.96	181.38	140.85	126.43	537.95	135.18	151.35	137.59	138.25	384.68													160.08	416.38	746.93	256.84	372.8	336.68	272.15	1141.5	252.41	268.75	289.22	486.52	232.52	143.51
145.76	145.63	144.04	133.82	146.78	148.98	209.26	224.35	307.94	358.09	158.51	294.65	124.42	156.23	142.07	116.19	147.3	126.06	143.52	130.93	120.59	129.15	137.26	145.63													380.59	321.14	249.43	258.09	372.8	580.71	230.79	363.3	379.07	507.33	289.22	406.1	159.97	144.5
141.49	182.08	149.35	138.91	145.14	183.68	192.54	340.93	334.83	174.78	425.17	2160.5	133.78	654.08	194.57	306.81	132.2	132.53	133.33	168.14	130.32	121.27	149.03	141.8													239.89	377.72	249.43	185.2	318.9	228.45	212.81	217.66	224.67	318.65	367.02	934.86	159.97	196.71
148.16	151.53	238.94	172.6	187.55	290.14	164.21	304.72	226.21	590.73	407.59	480.36	134.45	120.08	119.95	121.04	130.42	124.86	280.35	126.08	118.88	121.33	133.54	364.22													239.89	326.76	242.62	258.09	271.82	386.87	502.95	475.49	459.21	496.41	367.02	1165.4	159.97	153.8
178.69	163.28	133.59	145.15	152.14	152.28	138.27	237.97	214.89	140.74	278.34	292.7	275.64	120.25	129.96	288.03	159.84	123.52	156.5	115.61	126.67	142.34	127.26	421.19													323.45	242.16	129.99	229.55	271.82	312.96	502.95	329.5	459.21	584.06	367.02	631.94	195.29	154.65
131.03	145.21	139.13	143.16	276.3	240.81	266.04	431.75	877.61	142.3	143.51	477.56	121.03	126.54	322.57	123.89	157.74	124.62	859.97	141.63	127.4	123.88	126.06	232.05													323.45	209.49	990.46	196.12	171.37	300.26	502.95	173.85	702.93	1670.2	367.02	211.75	195.29	156.47
188.32	145.02	189.11	234.05	206.54	209.57	224.16	170.46	231.17	412.88	1123	293.45	119.55	119.13	119.8	234.87	166.16	189.36	191.23	181.29	138.5	125.46	125.28	312.36													323.45	277.04	197.16	176.5	350.15	241.28	161.04	217.66	801.5	1670.2	367.02	215.74	149.42	140.1
134.42	150.06	160.38	153.57	148.93	247.03	224.32	213.64	158.09	283.15	192.75	570.13	127.27	223.16	131.76	127.97	121.65	129.43	134.12	153.56	118.92	124.72	136.77	247.16													189.65	279.41	464.1	314.77	493.63	253.46	593.15	755.46	535.78	551.32	197.36	827.31	149.42	142.83
132.35	132.09	181.72	136.91	138.57	258.57	145.76	305.09	200.57	139.83	427.11	163.01	129.88	135.9	127.72	129.58	148.75	268.6	537.67	325.12	197.12	122.51	126.71	128.7													246.22	181.48	357.34	240.2	493.63	326.33	593.15	354.28	535.78	1235.4	233.48	193.81	149.42	160
157.04	152.4	157.4	288.46	148.19	317.81	232.5	147.61	747.96	579.29	276.2	317.27	167.63	122.04	120.48	474.9	128.25	125.08	119.72	121.22	134.27	122.31	289.81	330.26													224.52	260.09	394.34	234.44	421.64	206.74	317.3	329.5	535.78	1275.3	210.16	349.55	143.13	195.17
142.78	131.54	138.96	143.45	148.83	264.94	165.64	609.83	353.84	156.67	139.2	760.39	124.7	140.46	123.55	121.48	294.16	151.58	123.07	134.72	123.35	125.36	135.42	187.22													517.46	209.49	266.81	246.68	142.63	228.35	317.3	386.28	436.98	1146.2	484.5	580.87	143.13	162.2
172.25	133.68	139.11	176.08	144.47	197.71	156.9	163.07	540.5	361.32	640.15	324.29	119.26	260.9	138.66	120.13	126.17	155.02	233.2	141.23	216.26	163.4	124.13	332.58													218.6	258.42	397.07	411.76	352.37	227.36	241.61	214.21	436.98	614.82	245.1	349.55	143.13	155.1
137.24	140.72	159.54	161.67	136.6	315.4	171.45	169.42	289.87	185.27	420.49	247.14	232.83	127.06	133.03	129.36	137.08	136.36	157.52	120.9	131.35	147.53	120.59	221.58													332.29	259.37	510.96	411.76	491.61	470.56	354.96	417.77	436.98	580.03	275.55	387.14	143.13	152.2
169.44	158.03	185.96	161.93	165.97	187.21	138.59	216.16	192.48	281.77	245.51	692.21	207.2	131.85	139	128.21	130.71	124.56	242.64	126.29	123.29	120.58	231.34	129.22													449.27	346	474.36	267.31	491.61	404.3	354.96	196.17	436.98	711.64	275.55	292.83	376.5	147.82
131.15	212.54	147.41	140.52	168.48	227.07	162.78	535.44	285.93	179.02	143.93	177.46	112.02	482.66	120.34	121.49	192.54	120.44	658.64	218.48	129.2	126.14	130.09	130.62													767.9	346	474.36	370.33	165.79	372.03	467.84	329.5	219.37	377.83	275.55	347.82	719.62	145.79
164.48	146.1	138.35	153.42	203.65	308.37	280.38	222.13	140.47	288.22	548.25	865.83	381.72	122.49	169.1	189.74	150.26	125.2	226.13	272.75	123.84	341.52	764.49	187.96													203.97	346	536.97	411.76	189.92	372.03	423.48	249.3	441.9	314.9	211.17	326.97	408.56	137.54
328.11	168.7	154.6	141.37	160.05	151.33	339.72	199.41	253.34	201.01	160.83	473.02	142.34	394.87	131.8	128.56	128.35	233.56	119.42	123.58	395.65	123.47	127.33	323.15													202.1	344.36	330.63	246.68	193	236.27	423.48	251.72	441.9	440.78	211.17	843.39	408.56	146.91
134.18	147.43	142.54	219.59	149.94	161.5	315.64	326.59	291.33	244.25	140.86	737.36	135.45	217.36	125.75	124.51	143.03	125.36	123.2	200.95	130.75	127.91	122.57	328.23													209.8	340.59	243.99	158.2	193	228.35	376.88	287.77	314.19	1221.8	1012	317.51	408.56	141.1
140.67	145.52	138.39	145.9	126.34	206.35	274	601.43	493.79	128.24	153.85	421.2	114.59	154.73	125.07	223.29	118.87	118.93	238.68	144.61	123.67	114.66	264.54	505.53													244.73	340.59	292.83	439.77	338.36	236.09	530.63	417.41	314.19	296.38	1012	158.61	207.36	150.53
132.6	129.11	147.74	209.77	136.47	153.16	296.33	199.27	258.25	146.61	243.29	212.56	122.26	136.73	121.25	161.06	137.12	124.71	171.5	242.02	495.46	137.43	371.86	129.4													244.73	407.44	292.83	411.76	237.9	335.17	166.77	328.18	314.19	1252.5	272.81	326.97	302.44	162.69
152.08	139.16	141.93	136.83	156.92	164.08	177.23	280.08	359.27	272.12	154.4	254.72	140.21	127.62	154.32	141.24	127	133.77	138.55	328.02	120.91	214.27	131.8	324.43													932.64	274.58	192.71	439.77	237.9	297.49	166.77	289.06	422.78	1235.4	272.81	322.7	302.44	145.82
143.16	156.69	177.02	143.2	148.18	141.03	198.03	146.59	367.98	387.82	216.58	695.6	136.66	229.57	175.71	127.28	161.79	121.88	499.8	117.99	208.89	142.76	191.57	133.9													932.64	400.98	192.71	277.72	380.42	236.09	422.8	387.96	422.78	785.16	272.81	234.84	302.44	139.91
133.82	134.72	140.07	175.66	165.66	148.14	183.3	172.9	228.96	261.11	148.76	190.36	122.72	119.67	119.09	129.23	127.34	124.32	140.69	115.65	127.4	397.05	129.1	138.31													192.84	355.44	285.97	168.49	249.79	297.49	422.8	307.51	422.78	933.1	596.63	210.48	302.44	142.09
139.59	147.33	174.78	163.91	149.44	142.36	356.07	304.89	394.57	191.71	137.26	422.67	349.3	191.48	125.58	149.63	126.89	124.29	116.56	121.1	131.16	188.99	120.35	405.73													173.23	355.44	292.05	246.46	169.75	312.73	422.8	278.7	422.78	1620.7	554.6	580.87	347.04	219.52
165.96	147.88	129.97	149.45	168.51	159.13	148.12	227.4	187.44	484.2	332.48	177.43	224.54	175.41	136.38	128.31	139	125.42	207.69	127.5	137.97	130.77	248.28	141.56													781.48	226.12	292.05	226.5	169.75	222.49	422.8	296.3	772.46	1641.9	275.93	419.84	347.04	162.69
132.52	149.2	158.13	197.51	178.58	180.88	191.6	194.92	145.24	137.02	407.19	196.19	122.08	484.8	129.24	121.61	319.85	207.23	135.36	215.51	140.37	118.5	148.58	183.85													262.62	230.67	292.05	202.83	270.72	274.6	235.51	249.3	772.46	563.16	248.29	175.19	362.36	150.42
159.18	172.68	135.09	197.96	250.5	354.9	222.18	164.95	319.54	222.47	397.87	161.15	259.2	354.73	123.41	673.12	141.82	175.37	129.67	129.45	127.95	122.69	124.93	168.32													262.62	228.81	306.52	191.31	270.72	254.35	287.92	447.52	772.46	496.41	287.9	163.98	323.41	150.42
186.24	171.46	145.77	192.14	186.27	154.8	185.26	154.42	1055.2	140.36	157.82	218.53	142.64	180.87	120.17	121.94	127.58	131.5	130.14	152.62	180.87	139.21	126.81	129.48													215.46	340.59	237.87	195.08	176.9	192.79	432.91	303.42	323.67	507.33	269.61	419.84	323.41	151.76
139.32	169.03	140.91	165.35	143.04	159.59	294.77	216.31	277.47	291.92	159.25	614.87	117.24	223.3	153.26	130.67	122.6	135.81	223.59	121.49	130.87	122.77	123.67	155.2													372.39	401.3	237.87	239.09	327.64	229.95	419.76	179.5	653.52	1641.9	387.8	419.84	474.7	144.5
136.34	143.79	159.62	141	193.08	493.07	147.28	157.24	390.03	151.54	342.9	301.86	124.42	233.51	120.11	117.43	157.62	182.73	197.11	149.13	246.46	161.99	120.54	140.76													372.39	343.19	237.87	191.37	188.98	247.91	540.9	489.01	312.44	418.18	289.32	583.94	474.7	147.82
138.73	131.85	143.26	160.01	177.62	233.74	205.73	237.17	440.1	132.62	136.62	294.08	125.57	118.52	151.52	131.78	122.27	123.26	120.63	142.51	128.14	119.77	144.93	253.84													218	473.22	255.31	232.91	177.6	418.27	540.9	359.86	312.44	1159.5	289.32	292.83	154.77	151.76
126.85	141.87	160.24	191.31	138.91	145.44	236.29	153.79	179.43	145.64	332.04	267.59	116.53	249.93	129.34	121.32	275.55	122.07	124.24	121.64	132.79	125.85	133.94	242.24													279.61	361.53	227.07	239.09	457.15	379.71	523.27	455.72	162.94	456.25	390.69	655.26	154.77	153.97
140.68	178.29	148.52	195.62	154.19	162.96	264.36	174.6	194.97	173.05	564	154.52	124.15	317.22	126.12	122.02	184.7	124.82	255.27	113.92	117.69	164.59	217	146.73													318.59	346.49	338.55	359.75	517.45	246.58	254.71	307.88	162.94	410.99	390.69	475.46	161.99	154.65
152.99	135.7	134.44	217	155	184.47	247.63	305.18	334.04	155.6	142.07	623.66	158.64	165.08	131.8	125.03	146.07	162.56	131.24	275.75	119.7	152.38	161.02	237.47													318.59	462.05	401.7	209.21	257.99	217.86	426.22	157.46	384.64	511.05	470.47	586.34	161.99	156.47
143.66	138.17	222.89	133.49	165.48	457.96	157.51	364.33	209.67	349	151.02	1696.9	142.02	125.1	144.53	126.62	125.07	128.83	128.42	156.31	121.74	198.31	116.67	157.63													283.1	473.22	401.7	330.84	257.99	338.58	426.22	266.98	673.48	1641.9	255.07	711.61	211.2	178.61
134.41	157.49	130.84	129	134.36	166.02	181.02	276.02	328.16	272.47	524.44	272.42	136.12	498.2	119.12	116.21	133.93	127	119.89	226.52	196.15	123.23	151.77	204.33													342.42	207.77	266.93	290.64	202.01	418.27	426.22	262.87	673.48	1670.2	311.78	711.61	211.2	199.37
173.89	134.62	135.54	144.56	135.47	149.59	166.38	181.67	200.39	136.92	135.17	304.37	194.73	143.99	124.93	207.65	123.66	132.72	129.65	127.6	127.11	127.48	167.77	128.06													377.16	224.01	398.39	484.51	284.42	196.17	212.06	489.01	436.04	594.86	355.12	586.34	211.2	174.28
140.93	163.69	935.31	152.64	144.62	613.52	132.51	218.62	228.02	206.12	277.49	555.38	211.44	137.43	161.28	127.21	251.97	130.27	278.69	152.33	122.31	122.88	264.38	151.41													857.16	427.58	261.62	484.51	284.42	199.71	293.88	266.98	331.02	614.82	258.69	367.07	149.16	155.1
165.44	140.58	145.46	237.72	154.28	168.07	308.18	410.37	211.55	263.44	153	2065.8	135.39	167.05	120.67	160.15	123.46	127.79	377.84	130.74	138.79	128.91	123.95	174.78													857.16	505.09	302.72	323.61	256.69	196.17	165.12	337.68	331.02	286.89	139.29	936.9	149.16	162.2
165.02	168.34	283.98	125.39	140.04	150.28	161.08	153.58	284.94	143.04	162.83	234.06	133.05	345.26	172.59	114.11	151.41	126.84	129.48	135.96	139.61	199.72	135.34	152.25													209.8	226.89	301.5	238.28	270.78	348.91	284.37	222.57	438.13	240.35	317.96	214.92	208.54	145.79
133.42	162.91	135.52	131.82	135.59	219.6	210.54	264.96	309.67	282.85	140.57	188.83	130.81	342.4	118.25	117.69	125.27	126.74	235.19	274.64	124.95	127.45	122.61	257.66													207	182.89	157.08	293.38	270.78	247.91	284.37	223.09	206.65	563.16	402.98	655.26	165.44	144.5
127.5	138.29	166.25	144.83	186.08	253.69	154.36	135.6	262.22	406.71	280.9	335.54	117.57	125.25	124.68	124.3	162.99	162.39	144.04	118.51	767.34	138.32	267.9	201.47													203.24	345.21	290	323.61	275.72	468.18	417.93	302.62	224.24	418	250.99	900.87	165.44	168.97
146.81	146.99	143.62	134.93	142.96	160.63	247.18	160.74	167.51	200.87	150.34	566.91	169.82	127.87	119.71	126.33	190.67	131.7	134.06	134.19	264.46	176.42	123.41	357.47													224.51	314.38	147.55	199.49	290.11	180.49	354.8	571.55	224.24	511.05	363.61	188.08	165.44	196.71
139.3	160.76	133.95	156.79	148.98	165.61	155.54	410.36	159.17	140.07	164.01	327.48	130.17	383.28	122.67	159.92	335.37	115.87	242.98	186.81	124.27	121.12	124.28	284.29													503.66	293.47	310.01	274.86	260.63	225.79	329.53	464.65	444.87	288.63	238.01	415.01	186.23	156.47
133.38	140.13	152.64	172.93	135.54	144.86	159.14	151.13	532.98	150.57	136.52	510.41	129	122.35	120.75	138.73	120.19	128.85	120.43	126.02	122.32	163.36	133.56	498.24													377.32	442.76	289.32	484.51	260.63	233.38	329.53	266.98	444.87	1641.9	267.19	214.92	186.23	160.19
149.63	156.55	137.19	156.52	139.5	177.08	135.13	234.41	354.81	148.91	289.23	207.44	173.76	210.74	143.58	121.13	133.38	122.81	174.12	117.56	153.21	132.45	208.65	200.57													487.41	442.76	289.32	742.24	253.23	393.24	212.48	237.35	361.22	290.4	505.92	216.21	325.94	173.16
141.33	143.52	164.5	229.03	137.65	142.61	159.75	203.57	266.08	255.14	152.3	151.22	152.55	128.35	132.52	122.25	124.16	118.41	122.29	121.45	310	132.45	139.02	157.98													186.94	193.71	331.86	257.54	220.64	348.91	240.62	464.65	361.22	314.9	307.29	936.9	231.79	164.92
155.98	139.67	137.12	195.14	129.98	149.89	152.83	168.07	240.28	136.26	162.57	295.63	161.69	130.28	132.53	123.44	117.71	122.98	133.81	138.86	175.96	127.63	125.51	407.86													230.4	300.94	251.26	742.24	220.64	382.85	214.13	261.1	264.68	597.89	307.29	900.87	231.79	138.15
139.51	138.47	134.06	137.44	144.82	165.3	190.3	243.5	214.93	180.22	143.67	273.04	117.84	138.17	118.38	117.18	138.02	132.65	133.95	121.49	131.38	218.65	178.72	130.1													321.46	258.05	251.26	387.09	310.62	301.3	214.13	595.23	264.68	236.94	212.89	305.94	149.4	153.97
137.35	132.32	188.04	142.82	136.55	196.15	136.04	258.63	157.28	292.3	144.03	153.92	117.48	152.3	154.08	132.95	120.64	216.69	230.84	117.23	115.15	131	123.67	158.37													441.04	268.98	170.46	225.13	310.62	289.86	410.86	426.72	601.91	288.63	392.94	369.74	149.4	150.19
133.12	133.49	235.03	160.02	136.2	282.81	178	162.19	160.16	135.7	298.81	512.61	187.05	117.82	173.71	129.92	135.38	122.22	137.03	137.86	122.72	118.22	118.67	165.96													278.55	1125.5	215.29	286.97	310.62	237.68	410.86	259.15	347.93	288.63	360.58	239.61	149.4	143
130.92	167.51	145.31	163.92	136.2	253.7	249.93	153.67	260.31	263.47	348.56	289.94	116.77	119.89	151.84	124.4	137.3	171.91	149.67	122.25	115.53	125.72	124.93	155.19													278.55	259.2	186.96	434.42	220.82	301.3	286.38	201.39	286.31	735.22	387.7	239	456.27	145.79
163.37	153.34	159.76	219.75	179.71	146.05	147.21	203.09	348.11	232.12	539.12	153.4	145.73	252.89	136.29	123.34	211.77	127.22	136.73	242.82	142.23	126.4	199.47	137.54													191.68	1053.7	143.55	156.32	304	302.5	257.23	550.07	297.5	290.4	387.7	326.21	229.91	147.09
189.79	168.42	142.97	158.2	175.99	147.37	218.97	158.55	490.87	282.43	144.99	251.07	317.54	460.98	198.39	686.72	127.21	132.9	127.72	137.12	176.28	137.18	229.97	362.31													574.56	452	139.05	212.43	258.5	373.76	133.49	464.65	283.21	210.09	387.7	334.8	229.91	144.5
135.57	135.95	148.55	180.26	139.3	290.18	281.05	363.08	481.91	242.79	137.53	381.76	125.04	119.64	118.49	129.43	129.95	130.3	131.99	327.31	128.29	128.45	119.92	382													617.48	204.73	172.18	399.35	258.5	566.37	568.1	426.72	731.13	625.96	387.7	369.74	161.01	146.91
146.12	126.95	136.86	139.44	137.94	153.26	272.35	184.73	321.87	179.92	318.67	219	133.56	123.97	120.65	140.18	124.41	145.2	165.44	192.36	148.85	136.99	126.92	214.43													298.78	353.2	208.14	442.87	248.62	488.46	336.61	308.88	731.13	960.23	343.72	379.55	161.01	204.65
133.6	147.13	144.78	160.61	150.01	240.25	186.26	146.34	266.7	236.69	145.03	157.28	121.72	188.42	150.14	139.93	342.44	124.21	273.85	119.73	127.07	132.65	135.01	131.37													428.76	357.44	208.14	246.8	248.62	301.3	282.42	385.09	731.13	619.85	343.72	319.14	161.01	217.82
142.78	137.86	158.76	144.06	140.8	681.82	217.75	224.02	286.74	147.57	144.78	173.02	128.04	164.1	122.3	120.66	125.96	149.64	125.67	257.65	144.17	124.62	124.61	271.88													311.55	448.24	222.52	252.12	386.4	176.08	282.42	343.37	242.99	597.89	343.72	207.4	161.01	160.31
171.38	145.47	134.07	150.09	139.03	152.87	250.61	178.96	194.96	230.15	145.45	348.68	132.55	150	142.38	147.45	317.56	125.16	203.42	117.46	264.37	204.41	128.58	355													311.55	258.05	221.4	325.07	386.4	170.05	196.91	204.81	277.48	296.34	480.84	322.31	260.2	160.31
135.53	138.67	134.15	225.7	148.73	257.62	162.68	274.31	483.71	197.65	135.56	269.55	123.79	202.28	117.44	122.13	134.31	135.26	125.89	146.84	126.76	156.04	221.42	152.39													602.55	358.11	226.42	325.07	195.04	220.29	165.1	550.07	277.48	313.9	222.16	291.44	260.2	151.76
143.9	145	146.44	184.04	143.41	254.44	158.58	230.33	161.53	384.38	137.44	419.61	129.09	176.14	145.2	703.15	137.75	186.6	125.22	117.78	141.63	180.75	140.94	143.75													602.55	331.8	254.92	308.2	195.04	174.06	436.74	426.72	392.81	236.94	192.11	237.04	620.33	149.92
235.21	135.36	139.74	154.62	135.72	160.76	174.04	242.65	161.82	177.57	141.2	518.74	200.88	229.82	116.1	133.54	116.47	149.63	341.26	276.59	137.75	119.01	235.48	151.17													927.61	222.21	254.92	341.32	370.1	476.13	343.49	311.67	498.53	467.77	186.27	285.35	496.66	155.98
147.58	195.35	151.83	143.16	171.18	157.07	223.35	144.78	289.18	273.12	1034.3	248.92	152.91	444.92	118.69	123.33	134.22	137.97	126.89	122.89	281.53	129.12	279.59	376.53													420.57	248.06	324.42	302.39	262.42	469.43	462.27	385.09	498.53	735.34	195.8	275.71	496.66	199.37
138.96	139.34	192.6	138.19	140.17	175.41	215.34	194.85	167.12	221.87	144.2	932.59	132.24	123.91	181.86	133.38	132.44	126.9	125.1	124.91	126.92	285.94	126.08	261.65													222.71	255.37	324.42	195.36	262.42	175.62	462.27	550.07	279.04	316.58	318.2	529.78	142.8	151.76
149.61	159.55	137.87	140.92	140.1	163.46	201.21	145.93	330.52	274.41	468.73	217.86	178.05	136.04	220.35	126.32	119.93	138.24	116.8	119.83	123.41	127.27	185.93	128													173.77	297.43	331.02	409.43	542.26	179.25	200.33	308.88	444.61	467.77	251.93	529.78	142.8	154.78
183.17	138.36	136.25	214.88	137.91	215.91	144.81	158.01	339.66	155.82	142.12	172.67	523.3	248.37	125.97	118.75	134.03	129.35	122.94	129.32	126.87	122.9	122.09	149.14													173.77	294.7	331.02	469.04	542.26	268.02	273.59	550.07	1011.6	366.18	175.64	162.51	142.8	149.52
139.83	142.85	143.13	163.01	155.31	147.84	165.72	213.98	169.73	140.36	164.21	942.25	166.13	253.54	131.19	120.11	309.88	118.28	123.9	123.84	150.36	128.03	260.9	150.95													173.77	326.25	135.58	230.82	469.37	476.13	352.87	489.94	1011.6	299.83	257.45	431.87	142.8	154.65
129.26	168.3	134.13	139.72	133.94	222.67	217.38	256.17	592.76	220.61	143.04	452.28	117.56	127.19	119.71	126.71	174.99	122.11	458.99	132.61	123.39	239.46	123.91	145.06													499.45	445.66	189.26	302.55	193.76	476.13	142.39	550.07	430.58	735.34	257.45	246.85	189.31	160
187.28	147.67	136.95	155.21	137.98	148.32	228.37	216.47	164.67	138.5	149	266.3	231.2	138.67	119.51	122.79	126.81	127.38	132.29	247.58	134.95	118.11	141.17	284.29													413.87	340.62	242.1	230.82	244.2	492.37	374.46	311.67	430.58	536.29	334.86	626.86	189.31	142.83
182.36	168.68	138.03	141.75	134.28	136.12	155.12	152.66	360.69	149.47	208.18	1262	128.34	124.76	185.04	176.67	119.63	126.26	123.02	126.21	159.54	159.72	122.64	635.08													167.25	290.57	242.1	302.55	332.7	360.53	133.6	278.26	312.56	367.16	267.11	626.86	189.31	145.45
136.8	130.51	135.47	145.87	136.04	144.8	344.16	217.14	388.24	183.84	331.66	155.67	163.87	116.33	123.5	122.63	123.16	126	129.43	169.03	206.08	182.11	323.26	222.35													410.61	321.15	378.22	248.32	288.97	476.13	374.86	315.06	243.3	578.15	265.64	246.85	189.31	178.61
176.24	157.83	134.79	180.63	224.19	140.19	215.87	166.85	265.82	214.9	139.94	1015.2	450.68	131.32	153.15	632.64	139.93	148.79	133.01	125.66	334.59	121.9	302.04	129.59													410.61	348.48	383.77	243.22	416.91	476.13	374.86	440.79	243.3	328.77	223.63	175.06	197.03	178.61
150.65	170.07	230.69	137.68	163.07	148.25	285.04	313.34	300.79	174.52	144.27	154.92	135	398.1	304.53	122.23	126.49	135.34	239.05	120.06	136.19	246.57	119.18	132.2													444.55	248.4	399.27	354.65	416.91	469.43	176.95	311.67	237.24	468.73	242.06	303.21	144.37	168.97
137.74	221.02	140.25	174.7	192.55	444.91	221.28	284.28	314.61	154.44	161.23	171.32	153.72	159.55	120.27	128.61	159.49	120.6	128.3	121.46	294.62	139.55	121.85	139.27													444.55	482.95	399.27	434.91	255.32	203.97	247.73	188.82	237.24	332.19	304.84	358.14	144.37	146.64
139.48	129.86	207.37	145.17	170.48	166.75	165.35	348.77	281.58	143.32	153.35	360.09	172.21	119.02	123.61	143.28	186.18	277.98	128.43	126.79	119.69	198.54	128.87	462.19													387.2	243.38	193.1	258.15	249.19	285.15	179.73	278.26	225.1	960.23	264.99	551.38	144.37	196.71
151.49	177.39	161.4	197.76	143.69	250.78	364.25	177.84	279.19	155.05	601.91	203.91	130.48	169.93	124.73	148.28	125.41	156.08	182.39	130.06	229.9	138.79	477.91	146.6													387.2	290.57	685.38	228.09	249.19	273.27	278.93	204.59	339.17	847.78	264.99	246.28	175.04	154.65
155.92	139.33	146.64	139.8	137.41	154.31	134.28	233.11	311.23	151.13	490.19	226.73	129.57	166.29	201.65	189.69	118.62	123.17	199.75	120.38	133.82	314.27	127.35	166.09													435.76	154.51	176.79	216.86	779.93	535.55	246.21	387.19	339.17	316.58	372.74	303.21	175.04	149.52
188.01	163.22	135.36	143.47	133.9	164.81	223.21	446.08	157.22	251.25	137.8	401.65	139.83	302.95	119.17	187.72	147.36	124.81	119.96	162.43	123.27	462.28	336.98	387.98													342.14	192.19	414.39	233.73	278.87	285.15	299.08	522.55	183.59	569.09	217.75	621.69	175.04	160.19
134.27	154.85	174.7	171.55	151.93	154.91	220.19	205.5	200.46	202.08	148.78	331.18	133.27	225.29	139.23	121.86	120.25	139.74	138.61	133.48	133.91	119.02	137.78	188.02													342.85	441.89	688.66	233.73	903.66	535.55	295.19	253.15	345.48	226.47	275.6	621.69	175.04	156.47
140.67	162.3	140.83	149.21	156.77	195.32	153.44	204.31	302.26	206.9	188.27	157.14	165.23	160.79	313.76	143.5	115.17	211.64	127.16	122.03	137.29	128.61	176.99	136.01													224.93	261.71	688.66	205.72	157.23	293.15	295.19	391.82	897.57	807.88	235.42	356.61	149.01	162.69
136.39	158.12	145.65	136.16	135.74	170.58	147.39	208.35	203.01	188.31	260.39	186.79	128.38	207.13	114.95	316.96	130.62	136.58	121.29	123.35	186.74	124.63	130.3	228.81													227.13	441.89	403.59	301.84	369	198.73	295.19	502.45	897.57	536.29	285.47	212.17	149.01	174.09
157.71	256.94	142.59	165.84	133.2	202.64	366.52	148.31	277.06	232.79	136.09	429.2	185.65	186.71	164.35	122.62	142.02	120.94	136.09	119.55	232.04	188.5	125.5	140.04													227.13	182.99	208.61	296.11	414.9	352.9	193.41	339.73	700.06	529.54	219.96	382.19	149.01	204.65
159.33	135.79	143.23	149.83	133.18	307.87	141.78	237.07	338.85	151.19	285.32	419.19	479.44	118.19	140.29	127.13	182.48	119.71	122.01	123.53	143.41	139.12	135.67	132.62													484.13	356.05	349.15	260.49	414.9	328.33	271.44	189.67	700.06	652.98	282	510.27	149.01	146.91
144.44	136.63	134.49	239.13	186.16	161.54	367.08	333.2	162.08	298.49	160.82	219.68	288.78	121.59	136.83	129.18	130.7	126.52	127.71	130.47	125.05	129.63	267.91	135.88													345.8	206.93	244.9	260.49	903.19	280.1	384.4	853.29	700.06	645.03	259.11	212.17	149.01	145.82
140.72	135.11	142.61	136.06	174.68	274.52	145.47	193.69	182.91	198.7	591.37	265.18	129.44	119.67	119.3	121.58	129.76	124.11	124.05	235.5	122.36	129.66	174.12	330.32													492.2	446.09	244.9	249.76	903.19	314.38	322.74	390.05	812.26	838.94	428.22	201.83	152.17	157.33
170.89	129.08	137.66	212.3	140.73	142.94	264.44	213.17	281.46	237.93	242.52	317.89	144.31	118.58	168.22	143.95	141.09	127.76	136.55	126.67	248.95	277.27	299.74	243.97													388.02	441.89	488.83	256.28	903.19	235.95	230.48	619.43	590.45	646.54	280.56	945.29	139.45	162.2
150.15	247.59	137.46	152.94	139.38	166.65	406.6	483.98	149.91	146.85	141.56	445.06	121.35	122.78	184.95	164.67	141.02	138.72	125.63	120.65	124.79	128.54	124.12	339.12													433.73	323.8	488.83	205.72	167.17	293.15	230.48	494.69	590.45	560.19	280.56	879.85	139.45	151.44
154.28	139.55	150.7	150.92	142.45	177.16	225.54	447.62	270.65	470.02	196.49	1029.9	121.3	199.81	122.04	121.35	226.02	128.32	129.23	160.02	124.83	127.52	118.69	305.53													393.19	281.77	402.12	252.54	231.48	328.33	297.61	351.96	590.45	529.54	210.66	333.68	139.45	157.33
150.83	132.89	149.03	138.19	186.64	155.74	190.42	160.35	356.91	173.47	471.47	176.41	121.85	117.57	836.64	125.61	132.38	123.76	364.92	144.15	143.48	132.28	134.84	142.34													388.53	230.66	314.54	275.93	209.02	220.55	242.85	207.86	282.62	512.08	369.01	250.44	161.59	148.99
179.74	160.06	133.49	155.43	136.31	249.18	159.22	164.67	397.69	201.01	201.86	308.34	126.61	359.36	117.47	131.64	774.63	126.47	297.72	128.37	153.11	119.46	297.42	125.66													267.41	311.84	653.67	367.55	200.36	186.54	271.36	242.78	353.91	1246.3	450.45	462.81	161.59	182.2
141.56	171.54	142.14	160.9	139.95	266.66	248.13	242.16	282.03	136.92	138.48	317.85	136.35	302.15	121.82	120.82	122.47	146.42	171.52	120.55	143.88	116.2	247.34	138.05													267.41	200.91	653.67	400.08	482.99	244.2	267.67	272.09	353.91	362.2	447.41	290.84	161.59	149.92
140.32	135.59	141.61	168.75	132.86	196.59	245.51	136.81	170.87	199.29	155.03	564.99	127.54	227.04	124.55	124.74	122.89	123.27	123.85	119.49	126.66	119.66	120.9	140.73													197.17	418.43	653.67	216.75	499.85	347.4	207.44	218.06	265.4	578.15	447.41	434.73	166.96	173.16
133.33	314.45	135.67	134.8	166.91	379.44	213.73	216.26	312.8	134.23	318.2	765.09	229.36	294.52	119.93	151.25	120.86	122.99	123.71	123.78	173.82	119.49	150.4	143.86													330.77	281.77	385.17	260.49	482.66	347.4	163.04	361.14	265.4	278.27	447.41	462.81	166.96	235.78
137.01	375.83	143.7	137.39	139.24	141.94	174.55	156.02	320.73	156.92	184.07	169.6	137.84	120.2	124.54	121.49	233.97	198.99	165.07	118.48	130.22	510.13	121.27	160.8													508.51	409.89	301.67	361.08	508.52	347.4	177.54	208.19	511.08	854.43	396.07	517.32	166.96	206.29
137.21	173.71	140.17	156.19	151.62	168.32	413.83	170.42	252.49	211.65	406.72	805.74	184.24	248.47	126.9	121.23	131.9	295.58	136.2	125.4	128.77	321.46	157.4	135.89													398.33	284.56	231.87	323.95	417.59	214.25	254.65	207.75	511.08	1572	396.07	431.64	166.96	165.01
141.36	143.62	181.62	137.13	152.11	156.13	166.91	174.86	310.35	256.38	452.97	240.88	119.84	134.35	123.01	151.68	163.42	117.73	125.64	127.2	142.63	118.13	121.93	367.47													400.93	506.37	231.87	453.08	417.59	479.7	254.65	270.23	334.98	685.16	396.07	246.9	186.2	182.2
148.5	149.16	130.11	244.06	157.02	203.64	138.02	272.99	200.36	147.29	182.66	177.21	167.6	126.11	121.04	136.45	128.8	136.06	145.6	143.74	130.33	297.51	176.12	126.64													181.76	409.89	432.72	232.36	440.04	452.21	353.89	191.43	334.98	847.78	528.41	413.79	186.2	162.49
143.37	154.29	139.94	150.68	150.58	283.4	235.9	360.73	233.34	190.63	390.99	575.64	138.69	124.73	140.17	136.56	113.74	199	129.93	225.85	125.92	132.54	330.91	125.97													496.63	454.82	252.26	200.05	250.23	288.51	171.38	168.51	281.57	599.31	476.71	213.15	165.95	157.33
137.44	139.27	156.52	258.84	173.68	194.45	259.53	150.39	193.69	347.55	152.53	401.44	138.66	1083.9	129.62	128.65	122.71	125.87	130.54	116.19	130.12	130.5	226.18	128.14													380.61	240.13	398.66	246.59	250.23	452.21	1659	350.12	564.9	410.41	268.16	391.11	165.95	170
138.91	187.68	146.02	199.96	155.12	152.25	203	161.74	395.96	142	186.21	526.78	125.92	151.39	559.11	126.25	121.54	156.68	127.25	124.7	135.65	137.33	122.41	128.7													380.61	284.56	398.66	361.83	217.88	315.21	1659	722.2	564.9	389.63	220.4	311.09	165.95	164.02
136.35	138.24	130.26	141.55	168.7	224.96	223.6	146.16	403.37	137.62	362.6	179.75	356.58	130.07	111.55	123.29	337.9	175.54	124.12	124.78	122.27	124.67	166.57	154.86													386.8	352.78	189.87	241.68	334.31	575.5	162.46	221.17	564.9	352.13	222.76	367	298.21	154
167.85	136.92	146.74	139.99	155.19	226.73	268.48	164.21	156.42	192.13	351.75	872.22	123.21	143.07	125.94	118.99	124.63	124.15	124.98	116.68	127	128.33	306.37	233.53													386.8	401.49	252.67	361.83	334.31	675.81	311.11	260.89	725.55	241.94	223.47	357.63	298.21	190.67
137.41	153.69	131.15	148.81	148.76	183.61	267.77	176.7	164.05	179.98	182.14	215.46	123.43	160.22	115.02	183.75	125.9	125.95	411.97	121.33	120.1	133.28	151.26	142.31													338.93	176.33	252.67	196.04	334.31	517.64	311.11	246.22	725.55	599.31	190.01	517.32	291.14	164.92
141.01	159.14	133.85	153.09	154.07	157.5	233.55	1018	173.13	146.3	293.31	249.72	164.8	121.3	168.67	135.39	163.84	118.82	132.13	218.22	126.59	119.53	128.02	175.96													338.93	398.61	249.48	1339.3	803.31	288.51	331.58	480.83	345.33	531.98	410.6	787.1	291.14	188.55
142.27	181.85	133.92	135.62	133.41	191.7	450.45	237.13	229.21	189.6	171.56	278.36	179.17	248.8	120.53	124.42	239.84	121.61	143.98	119.09	119.07	119.35	128.77	218.61													399.72	1714.5	321.81	358.75	757.12	347.4	331.58	254.65	202.04	203.17	328.32	787.1	291.14	182.57
135.64	147.22	148.79	153.28	150.14	151.32	132.34	202.24	201.77	283.48	689.49	288.48	150.77	124.25	158.2	130.23	119.86	193.69	451.96	118.33	120.81	122.4	275.64	129.74													399.72	186.49	254.12	289.91	296.57	846.53	331.58	180.09	541.96	560.19	292.98	276.29	515.83	160.19
138.79	145.75	160.69	136.14	139.46	169.87	297.78	261.71	190.87	187.93	141.78	151.65	319.1	235.04	136.85	120.4	113.68	123.83	141.14	121.06	202.37	166.89	122.11	129.53													313.94	455.7	275.32	253.49	293.18	234.63	331.58	256.01	541.96	652.98	332.7	545.31	263.07	148.99
150.48	163.73	134.8	142.94	231	154.74	158.75	260.06	282.82	409.02	359.22	752.51	122.09	178.61	154.6	120.65	125.95	141.63	180.12	120.79	119.66	129.75	415.04	717.73													417.3	240.13	164.19	385.38	409.26	175.25	331.58	318.1	392.05	192.83	332.7	318.15	393.33	190.67
150.56	141.55	152.57	139.58	158.05	171.66	157.81	567.61	293.81	160.61	356.56	207.21	126.32	168.41	128.79	131.49	231.73	171.12	143.28	164.29	126.19	165.86	122.04	265.22													404.21	352.78	437.39	358.75	200.61	353.39	1047.7	284.76	300.41	454.89	332.7	767.58	393.33	167.64
153.92	145.46	128.86	142.42	230.1	153.75	168.48	174.21	144.22	163.52	381.39	880.58	131.13	125.87	115.53	133.93	293.12	147.51	118.88	122.67	120.29	150.92	121.92	133.17													433.57	650.85	437.39	234.19	200.61	241.31	1047.7	367.37	390.83	213.45	448.52	709.03	393.33	155.98
163.55	152.17	134.35	196.57	158.24	145.46	141.82	215.32	377.22	133.9	363.12	180.9	194.92	354.61	123.9	130.33	122.81	173.83	133.33	137.01	141.08	140.18	168.61	142.59													399.65	1714.5	437.39	365.67	382.73	167.81	1047.7	480.83	477.13	646.54	276.87	367.09	132.4	150.49
140.51	143.39	160.35	151.79	167.07	199.81	223.36	174.51	304.06	357.62	136.42	259.88	128.77	122.34	141.45	155.14	127.38	137.25	341	122.04	177.16	688.27	118	273.52													375.95	295.73	149.77	196.31	382.73	220.83	1047.7	722.2	388.16	385.09	276.87	476.53	132.4	143.24
138.95	209.88	137.01	163.89	165.85	219.94	225	169.55	253.07	150.64	318.23	910.97	314.37	122.73	128.8	131.22	191.32	129.19	128.17	252.28	130.36	122.81	131.28	136.53													375.95	352.78	322.05	349.69	298.36	323.94	337.29	494.27	388.16	646.54	544.94	210.51	132.4	156.25
133.03	140.82	142.76	153.33	142.21	174.86	262.83	323.11	193.76	137.03	308.58	445.3	130.3	127.08	153.7	119.97	142.52	188.78	122.17	124.83	122.06	122.97	132.85	133.21													320.49	211.68	347.23	461.82	319.23	913.29	351.12	547.11	279.4	463.41	544.94	390.14	132.4	157.33
152.05	150.66	141.95	141.82	383.77	171.08	274.81	133.42	338.43	367.24	221.51	482.55	126.55	229.5	125.8	126.08	216.63	284.68	127.78	114.06	129.55	118.69	237.39	130.68													536.99	206.17	347.23	289.91	306.32	353.39	398.27	282.65	296.88	374.81	278.92	265.54	132.4	151.44
139.31	184.74	142.69	181.74	144	136.23	329.51	183.28	345.32	379.82	215.42	414.62	123.27	164.33	157.08	123.66	123.82	119.85	127.38	122.44	128.44	116.67	245.66	404.34													536.99	259.3	240.98	246.62	306.32	284.75	308.66	189.72	613.64	320.05	325.21	595.6	424.66	162.49
136.11	133.33	206.04	134.64	135.35	167.11	155.88	214.4	339.56	146.89	129.67	261.67	125.18	118.98	140.69	259.25	137.96	123.17	125.29	121.66	129.68	146.3	162.73	127.47													238.76	360.99	129.27	215.02	306.32	427.14	397.06	413.34	189.7	531.98	325.21	318.15	424.66	145.79
152.67	136.62	135.82	215.57	135.57	174.29	216.89	194.1	162.76	152.75	241.75	577.05	120.66	219.85	118.71	121.8	120.54	134.07	127.22	128.66	135.91	123.11	183.35	130.49													238.76	176.19	371.38	303.72	326.76	371.88	245.45	268.48	189.7	225.14	515.57	709.03	162.94	164.02
134.34	128.78	141.99	171.02	136.38	151.01	252.03	257.67	662.12	231.11	325.57	453.49	127.79	112.07	125.87	140.9	120.91	414.17	125.56	156.85	133.29	122.42	182.27	334.01													517.62	360.99	418.52	304.44	280.57	232.06	462.87	262.43	516.17	203.17	515.57	586.68	162.94	147.09
141.94	138.67	132.13	143.11	135.57	144.58	452.8	282.48	265.21	183.8	219.72	160.56	116.84	120.64	119.14	121.69	133.19	120.38	186.6	118.58	127.74	189.59	167.02	132.15													517.62	207.55	418.52	318.46	280.57	590.47	462.87	165.11	516.17	350.74	515.57	891.46	139.51	147.09
136.7	166.43	130.49	128.13	134.29	168.08	157.05	193.63	190.39	139.82	261.89	833.44	191.03	119.78	113.31	120.97	123	179.67	124.65	122.29	132.28	121.84	401.06	160.72													277.69	349.88	200.27	226.91	152.37	249.22	274.75	308.39	322.48	349.14	515.57	247.55	139.51	146.29
136.06	132.12	140.31	149.68	141.19	250.57	225.62	198.49	196.54	143.63	166.36	148.03	119.95	115.34	120.98	147.58	141.12	228.24	126.75	304.94	122.5	123.64	132.09	151.62													305.9	349.88	200.27	182.33	363.35	226.12	274.75	313.22	553.06	287	327.97	536.26	139.51	151.83
136.34	146.93	144.53	165.81	162.02	183.62	162.51	294	618.67	206.42	335.11	606.53	171.2	123.71	190.73	123.15	122.95	120.01	148.71	124.69	123.6	114.94	123	132.27													250.2	322.35	141.2	202.78	363.35	913.29	174.16	397.98	553.06	363.78	327.97	276.29	139.51	168.97
142.46	130.34	135.65	142.14	129.83	161.29	328.05	212.56	188.75	185.21	339.92	153.53	208.44	155.94	123.15	118.92	186.79	125.96	148.11	153.8	128.61	118.98	122.49	155.17													406.2	317.1	291.18	389.77	210.37	507.2	174.16	547.98	321.02	287.48	318.48	216.88	211.11	167.64
146.28	140	153.41	133.71	150.8	138.21	341.23	184.15	247.81	132.31	137.42	267.4	154.89	211.76	149.01	121.29	172.22	120.34	128.44	122.22	126.3	117.07	117.76	134.53													406.2	261.07	470.88	284.74	167.26	305.47	322.39	392	321.02	325.88	318.48	345.09	211.11	247.65
133.63	141.26	155.21	134.79	133.29	147.16	276.62	270.11	165.67	146.3	654.22	1219.7	136.87	135.44	310.01	155.52	196.44	123.1	168.72	123.84	130.52	121.51	167.31	236.93													436.41	227.43	470.88	337.05	348.76	340.16	208.57	229.02	321.02	470.09	185.01	178.8	211.11	155.98
133.83	148.26	167.66	135.32	486.51	160.66	286.15	314.29	210.16	294.51	402.47	280.27	242.56	132.25	150.55	121.38	331.54	155.08	141.36	121.67	176.89	122.07	185.62	122.51													185.19	214.52	171.23	303.72	348.76	403.62	254.05	501.51	321.02	592.73	185.01	418.04	188.44	149.92
134.51	145.64	145.21	147.64	154.77	231.5	457.23	233.15	148.69	134.72	498.48	693.63	129.45	471.2	158.21	298.45	121.86	199.75	123.15	126.68	133.96	120.31	131.17	148.61													305.02	168.63	271.04	262.2	318.29	215.71	411.93	476.78	321.02	795.74	303.03	477.67	188.44	182.2
136.59	132.61	153.85	128.96	212.64	151.33	190.91	136.3	451.69	334.91	270.07	300.06	123.12	129.52	147.58	117.74	228.08	152.67	141.55	118.28	125.13	174.39	134.08	234.45													380.74	350.49	271.04	246.62	303.28	371.88	411.93	464.31	321.02	464.2	297.17	317.85	145.72	160.31
139.67	137.25	143.86	142.78	138.46	140.61	143.04	168.3	254.87	247.58	586.63	263.79	134.67	119.1	600.03	125.43	159.36	121.9	198.42	188.03	132.63	124.71	236.45	251.44													217.88	568.46	412.4	253.83	849.38	1348.8	411.93	625.56	290.98	630.76	297.17	536.26	145.72	143
138.67	137.52	162.51	136.66	145.77	148.26	165.75	364.57	239.91	309.13	148.9	601.06	288.55	133.2	188.55	181.42	123.1	133.36	132.7	203.02	114.81	125.55	121.61	148.09													392.69	316.18	412.4	219.62	849.38	652.03	411.93	594.45	484.53	219.65	776.22	178.8	145.72	153.97
135.61	148.49	133.51	176.84	136.18	171.07	182.7	140.27	386.29	136.33	131.05	421.65	123.76	119.47	117.45	126.54	144.36	134.01	273.75	118.77	141.89	125.15	126.41	130.82													174.29	341.97	352.96	352.35	849.38	507.2	487.59	625.56	479.93	350.74	215.98	201.49	320.17	154.78
145.7	144.79	145.55	141.23	440.99	150.64	212.71	304.87	185.63	252.85	212.08	722.15	123.78	122.43	144.09	408.86	249.07	126.31	249.35	142.55	132.8	116.55	173.23	122.89													476.29	321.47	352.96	344.11	355.64	176.17	487.59	314.01	479.93	331.95	215.98	1025	320.17	149.52
138.15	162.8	132.88	139.13	133.22	156.87	258.73	241.37	254.62	262.51	334.34	252.71	133.19	182.13	119.59	200.96	166.06	321.73	225.39	163.14	124.49	118.95	339.15	245.2													290.58	277.5	260.33	389.77	203.51	900.77	302.55	225.7	272.51	251.38	342.92	363.29	207.01	149
135	135.65	135.45	136.04	135.67	193.96	356.31	162.94	273.08	159.89	247.03	371.51	126.99	119.43	125.58	139.55	187.44	143.12	146.35	307.49	122.73	121.91	291.16	135.72													207.17	296.48	299.85	560.28	205.92	225.58	302.55	432.14	702	219.7	342.92	216.88	207.01	143
139.24	151.43	147.59	185.06	145.66	144.75	241.77	208.3	671.88	241.9	153.18	470.34	123.46	236.92	141.45	122.03	162.45	120.79	200.15	132.02	165.08	122.04	128.03	126.52													256.85	364.41	299.85	795.81	392.42	221.99	324.18	309.99	702	265.18	342.92	232.27	757.31	160.19
134.78	139.18	155.11	152.02	140.15	146.29	342.19	178.21	190.14	280.93	259.2	232.11	128.82	125.4	125.93	152.23	310.3	215.45	195.98	119.42	130.65	115.03	246.15	127.22													322.79	212.72	224.4	171.27	1295.2	706.16	324.18	260.89	434.8	601.83	411.86	418.04	154.95	164.02
138.61	164.93	142.55	138.62	131.12	132.59	284.89	219.83	207.36	181.33	153.28	410.28	122.51	133.98	127.62	180.48	124.65	133.57	125.15	313.14	120.68	125.39	134.99	192.52													175.47	193.24	224.4	169.16	1295.2	1348.8	374.89	193.47	388.95	167.71	411.86	364.3	154.95	146.29
138.87	131.02	158.56	156.25	132.89	206.36	180.31	158.47	712.28	277.44	320.07	338.92	359.2	113.08	143.53	122.87	119.47	147.6	243.45	125.22	241.44	118.01	121.77	123.11													220.67	194.17	490.48	217.15	713.86	305.47	195.86	309.99	622.34	778.39	411.86	536.26	154.95	147.09
189.88	135.38	148.87	143.63	149.39	147.04	285.4	441.08	390.85	307.52	136.7	254.16	122.01	118.71	282.52	123.97	131.08	124.47	149.42	122.79	120.95	191.92	135.21	270.78													304.16	222.71	162.1	202	215.1	305.47	582.72	716.11	317.77	287	385.34	266.09	550.03	148.99
131.52	130.53	167.73	194.27	131.93	201.68	344.7	196.82	185.18	224.77	176.06	393.5	225.35	133.63	146.07	122.8	128.4	121.78	131.23	113.32	120.78	116.01	120.45	131.25													164.67	305.08	162.1	264.97	275.97	433.05	582.72	475.1	232.92	350.74	385.34	421.11	181.9	149.49
148.62	142.51	143.63	155.38	136.86	146.44	238.37	189.91	213.69	147.47	137.16	150.3	140.4	159.5	120.35	140.47	173.57	323.41	156.72	122.93	117.66	127.13	132.46	127.48													142.33	140.43	333.24	264.97	632.87	256.71	582.72	349.52	438.96	286.71	358.42	1025	181.9	301.44
142.92	150.64	141.83	140.25	140.33	221.68	153.04	296.2	219.91	138.55	196.72	281.82	122.34	258.76	126.43	266.2	120.32	215.43	277.9	133.26	124.61	121.57	127.47	395.55													269.37	200.63	584.66	275.85	168.22	199.65	338.36	742.73	438.96	325.88	358.42	201.49	181.9	164.8
136.94	144.03	141.56	142.53	146.91	180.08	187.89	142.8	176.48	315.24	216.79	799.66	126.13	128.58	129.93	157.89	126.1	158.9	128.38	126.73	134.9	112.27	151.25	129.68													269.37	213.99	388.93	183.14	568.46	455.75	517.65	475.1	530.81	331.95	354.63	377.99	181.9	151.76
137.51	138.99	144.42	192.34	155.67	171.81	303.26	598.36	186.37	178.32	198.77	605.63	165.36	137.16	123.78	166.16	150.85	129.02	179.19	129.81	128.43	122.19	132.01	130.33													259.09	232.8	212.9	217.56	568.46	386.35	517.65	462.7	332.46	529.18	354.63	364.3	181.9	150.42
131.8	136.68	136.3	136.38	134.92	151.75	152.21	146.14	477.09	158.84	196.27	433.69	167.46	122.17	258.67	271.48	156.59	121.72	136.81	121.08	131.88	118.69	123.84	168.49													249.09	226	350.32	280.74	307.63	157.35	517.65	742.73	332.46	605.26	354.63	418.04	588.62	149
131.78	143.97	149.78	148.89	154.53	157.03	208.28	180.68	379.71	146.23	232.22	484.49	117.68	132.13	237.19	192.54	128.63	141.48	221.46	119.19	302.81	124.9	260.25	125.27													221.99	226	350.32	246.14	307.63	288.72	394.36	417.38	589.36	577	392.49	345.09	588.62	149.49
135.38	150.78	151.56	217.91	181.15	128.4	217.96	175.82	296.98	160.92	128.03	332.64	138.58	129.51	262.11	122.51	291.32	121.69	151.48	157	124.48	130.36	117.73	376.14													256.28	206.52	389.5	221.97	552.02	330.93	267.73	417.24	1008.7	205.9	392.49	418.04	428.87	158.4
137.11	212.21	135.66	174.39	144.12	145.29	389.24	147.58	160.51	342.55	329.32	1048.2	150.34	121.08	124.3	184.36	293.48	138.77	163.71	124.1	127.19	122.95	128.04	120.31													314.39	309.86	389.5	280.74	327.21	185.64	267.73	253.12	1008.7	459.56	392.49	178.8	428.87	152.34
134.78	136.88	143.31	148.2	137.11	137.86	223.64	288.49	193.56	217.36	443.91	433.79	198.45	123.9	147.18	343.35	173.88	219.47	157.79	383.59	150.48	120.46	132.63	134.65													281.73	214.52	203.05	406.23	327.21	225.43	309.51	344.9	1008.7	604.49	337.33	364.3	428.87	145.09
135.68	136.08	170.37	142.1	138.25	149.03	143.05	157.93	281.13	173.77	332.46	289.06	244.51	121.83	119.33	265.19	142	127.81	146.74	123.93	215.46	122.62	189.5	406.59													281.73	266.96	272.63	208.1	228.73	246.79	300.17	422.29	277.29	353.05	337.33	377.99	428.87	154
132.16	166.32	158.57	143.74	156.92	154.56	474.12	451.05	206.26	141.74	349.06	214.35	137.8	128.09	327.67	151.19	124.35	143.04	133.52	210.62	128.46	139.27	151.67	154.95													281.73	309.86	206.76	432.66	420.89	461.12	300.17	341.21	277.29	219.65	426.52	558.53	428.87	145.45
163.9	146.46	217.88	131.84	306.6	149.49	188.75	372.82	153.31	235.93	139.06	594.83	151.4	124.37	125.1	141.18	129.91	126.22	124.41	158.14	147.87	114.63	129.07	131.93													159.58	158.73	374.46	208.1	420.89	455.75	300.17	440.61	237.14	265.62	295.41	228.33	190.03	160.31
142.42	136.83	146.22	131.53	132.42	168.29	141.36	193.93	273.3	154.75	536.01	703.1	126.74	120.71	120.32	122.22	137.33	137.71	122.87	127.08	214.4	123.43	152.3	500.98													159.58	334.92	374.46	170.5	158.82	281.36	366.26	441.58	685.59	331.95	295.41	558.53	190.03	208.79
141.41	160.49	148.45	196.44	159.32	138.48	133.1	219.88	396.31	214.23	292.11	788.37	129.27	137.64	113.24	148.75	121.52	145.18	418.68	319.8	123.1	120.01	260.96	191.24													124.75	202.39	279.04	432.66	437.51	272.23	392.77	417.24	666.27	286.71	287.51	162.63	270.85	151.76
134.22	144.33	143.1	134.88	143.18	187.5	193.85	160.8	260.5	273.71	333.3	317.96	140.07	132.87	123.08	122.75	121.89	123.68	130.12	126.91	130.74	122.71	118.77	132.13													253.39	414.16	279.04	388.07	437.51	461.12	392.77	441.58	666.27	645.76	342.37	598.6	270.85	154.78
131.74	172.96	142.92	170.43	155.17	151.64	325.12	242.42	258.6	183.17	160.54	662.18	114.86	124.48	193.23	133.16	143.69	270.6	123.05	127.1	127.06	124.31	121.83	186.95													472.22	414.16	279.04	202.14	610.43	783.76	199.34	177.33	666.27	577	377.01	299.15	267.28	235.78
138.69	139.8	178.8	187.92	214.34	160.14	224.89	212.59	227.88	141.93	160.76	273.99	302.59	134.47	137.11	346.82	256.91	249.62	125.36	121.86	136.86	121.42	133.77	164.54													614.32	273.26	233.14	249.02	610.43	235.04	171.73	236.17	535.65	413.32	377.01	539.42	548.97	146.7
132.38	142.27	163.62	129.71	165.44	150.97	164.11	148.15	223.63	296.06	204.58	160.61	177.36	1983.8	123.06	134.22	131.57	125.37	240.87	116.36	254.02	117.31	167.13	160.91													614.32	414.16	242.65	223.77	610.43	617.3	394.14	213.68	535.65	353.05	388.55	1293.3	269.81	177.84
147.23	167.25	138.83	312.5	160.48	204.55	157.71	332.14	338.81	206.86	150.38	477.09	136.9	795.12	119.15	126.19	223.15	124.51	186.8	156.13	139.73	115.09	121.63	139.23													187.51	317.58	580.91	245.07	610.43	351.05	394.14	667.84	183.9	286.71	235.47	1293.3	269.81	149
129.09	134.33	137.29	145.32	143.55	152.45	193.3	296.29	158.89	147.65	357.44	356.93	113.3	115.9	189.98	125.65	143.28	119.77	425.99	464.41	131.81	134.47	144.66	127.38													317.53	234.22	175.47	174.37	197.72	281.1	358.97	302.73	197.42	443.02	222.09	1100.9	326.8	148.99
132.25	158.28	167.95	139.58	139.63	169.42	150.87	759.08	207.6	254.43	138.84	658.63	160.94	131.58	224.94	127.83	134.67	122.56	159.02	130.02	130.3	120.31	119.9	126.59													257.18	215.32	672.08	245.07	197.72	273.93	242.86	312.79	680.93	609.45	301.07	1725.6	424.25	162.49
200.22	159.33	136.82	139.7	166.69	182.1	172.52	153.77	164.64	153.7	194.27	308.35	323.58	432.54	197.62	188.01	292.14	253.55	207.55	123.08	128.28	120.25	152.96	157.35													257.18	244.62	183.79	193.01	263.34	783.76	401.89	495.19	680.93	521.75	256.69	457.34	424.25	154.37
152.05	136.06	138.41	137.87	160.62	133.81	296.57	214.64	213.23	190.75	158.28	450.95	128.34	120.05	148.7	132.76	124.62	117.88	125.67	115.88	280.07	299.2	131.77	263.79													595.86	369.43	183.79	204.39	412.62	263.93	387.18	495.19	680.93	286.71	256.69	1052.5	424.25	158.82
[truncated: 22,331 more rows]
[truncated: 22 more columns]

## Sheet: fig 2 - supp 2
IDs_0h	IDs_1h	IDs_2h	IDs_3h	IDs_4h	IDs_5h	IDs_6h	IDs_7h	IDs_8h	IDs_9h	IDs_12h	IDs_20h	IFat_0h	IFat_1h	IFat_2h	IFat_3h	IFat_4h	IFat_5h	IFat_6h	IFat_7h	IFat_8h	IFat_9h	IFat_12h	IFat_20h	IFatDsAccumulating_0h		IFatDsAccumulating_1h		IFatDsAccumulating_2h		IFatDsAccumulating_3h		IFatDsAccumulating_4h		IFatDsAccumulating_5h		IFatDsAccumulating_6h		IFatDsAccumulating_7h		IFatDsAccumulating_8h		IFatDsAccumulating_9h		IFatDsAccumulating_12h		IFatDsAccumulating_20h		IFatDsNonAccumulating_0h
[truncated: 15,792 more rows]
[truncated: 22 more columns]
